# Supplementary material for: Molecular Epidemiology of SARS-CoV-2 in Diverse Environmental Samples Globally
Source: Microorganisms. 2021 Aug 10;9(8):1696. doi: 10.3390/microorganisms9081696 (PMC8401355; doi:10.3390/microorganisms9081696)
Supplement: Supplementary file 1 [file microorganisms-09-01696-s001.zip]

Archive with 2 entries (2 files):
- Supplementary File 1.xlsx
- Supplementary File 2.pdf
