# Supplementary material for: Molecular Epidemiology of SARS-CoV-2 in Diverse Environmental Samples Globally
Source: Microorganisms. 2021 Aug 10;9(8):1696. doi: 10.3390/microorganisms9081696 (PMC8401355; doi:10.3390/microorganisms9081696)
Supplement: Supplementary file 1 [file microorganisms-09-01696-s001.zip › Supplementary File 1.xlsx]

## Sheet: Master
Sl no	Virus name	Accession ID	Collection date	Location	Host	Additional location information	Sampling strategy	Gender	Patient age	Patient status	Last vaccinated	Passage	Specimen	Additional host information	Lineage	Clade	AA Substitutions
1	hCoV-19/env/Austria/CeMM3198/2021	EPI_ISL_1008202	2021-01-21	Europe / Austria / Tyrol / Innsbruck, Aldrans, Axams, Birgitz, Ellb√∂gen, G√∂tzens, Grinzens, Lans, Mutters, Natters, Patsch, Rum, Sch√∂nberg im Stubaital, Sistrans, V√∂ls	Environment	Innsbruck		unknown	unknown	unknown		Original	Wastewater	Wastewater	B.1.1	G	(NSP12_P323L,Spike_D614G)
2	hCoV-19/env/Austria/CeMM3199/2021	EPI_ISL_1008203	2021-01-21	Europe / Austria / Tyrol / Achenkirch, Aschau im Zillertal, Brandberg, Bruck am Ziller, Buch in Tirol, Eben am Achensee, Finkenberg, F√ºgen, F√ºgenberg, Gallzein, Gerlos, Gerlosberg, Hainzenberg, Hart im Zillertal, Hippach, Jenbach, Kaltenbach, Mayrhofen, Ramsau im Zillertal, Ried im Zillertal, Rohrberg, Schlitters, Schwendau, Steinberg am Rofan, Strass im Zillertal, Stumm, Stummerberg, Tux, Uder…	Environment	EMREG_BE_Hauptsitz AIZ Strass		unknown	unknown	unknown		Original	Wastewater	Wastewater	A	G	(NSP13_A152S,NSP2_G178V)
3	hCoV-19/env/Austria/CeMM3203/2020	EPI_ISL_1008204	2020-11-27	Europe / Austria / Styria / Altaussee, Bad Aussee, Grundlsee, Bad Mitterndorf	Environment	WV Ausseerland ARA Bad Aussee 18/375		unknown	unknown	unknown		Original	Wastewater	Wastewater	B.1.1.221	GR	(N_R203K,N_G204R,NSP12_P323L,Spike_D614G,NSP1_Q22H)
4	hCoV-19/env/Austria/CeMM3270/2021	EPI_ISL_1008266	2021-01-21	Europe / Austria / Vienna / Wien, Hagenbrunn, Langenzersdorf, Gerasdorf bei Wien, Kaltenleutgeben, Perchtoldsdorf, V√∂sendorf, Mauerbach, Purkersdorf	Environment	EMREG_BE_ebswien hauptkl√§ranlage		unknown	unknown	unknown		Original	Sewage		B.1.1.7	GRY	(Spike_H69del,NS8_Q27stop,NSP12_T803I,NSP14_G417V,NS8_K68stop,NSP6_S106del,N_R203K,NSP5_P241L,Spike_A570D,Spike_N501Y,NSP2_A31V,NSP3_I1412T,NS8_R52I,NSP12_T801I,Spike_Y144del,NSP6_G107del,NSP6_F108del,NS8_Y73C,N_G204R,Spike_V70del,Spike_D614G,N_D3L,N_S235F)
5	hCoV-19/env/Austria/CeMM3271/2021	EPI_ISL_1008267	2021-01-21	Europe / Austria / Vienna / Wien, Hagenbrunn, Langenzersdorf, Gerasdorf bei Wien, Kaltenleutgeben, Perchtoldsdorf, V√∂sendorf, Mauerbach, Purkersdorf	Environment	EMREG_BE_ebswien hauptkl√§ranlage		unknown	unknown	unknown		Original	Sewage		B.1.153	G	(NS8_Q27stop,NS8_K68stop,Spike_T1136K,NSP4_A380V,NSP6_T181I,NSP9_M101I,NSP13_E261D,NSP12_V720I,Spike_N501Y,Spike_D427Y,NS8_R52I,Spike_D614G)
6	hCoV-19/env/Austria/CeMM3272/2021	EPI_ISL_1008268	2021-01-25	Europe / Austria / Vienna / Wien, Hagenbrunn, Langenzersdorf, Gerasdorf bei Wien, Kaltenleutgeben, Perchtoldsdorf, V√∂sendorf, Mauerbach, Purkersdorf	Environment	EMREG_BE_ebswien hauptkl√§ranlage		unknown	unknown	unknown		Original	Sewage		B.1.1.7	GR	(NSP13_S166L,NS8_Q27stop,NSP6_G107del,NS8_K68stop,NSP6_S106del,N_R203K,Spike_A570D,NSP6_F108del,NS8_Y73C,N_G204P,Spike_N501Y,NSP3_I1412T,NS8_R52I,Spike_D614G,NSP14_S255I,N_D3L,N_S235F)
7	hCoV-19/env/Austria/CeMM3273/2020	EPI_ISL_1008269	2020-12-14	Europe / Austria / Lower Austria / Sch√∂u an der Triesting, Bad V√∂slau, Kottingbrunn, Leobersdorf, Berndorf, Enzesfeld-Lindabrunn, Pottenstein, Furth an der Triesting, Weissenbach an der Triesting, Hernstein, Hirtenberg	Environment	ARA GV Abwasserbeseitigung Raum Bad V√∂slau		unknown	unknown	unknown		Original	Sewage		B.1.1.7	GRY	(Spike_H69del,NS8_Q27stop,NSP3_T183I,Spike_T716I,NS8_K68stop,NSP6_S106del,N_R203K,Spike_A570D,Spike_N501Y,NSP3_I1412T,NS8_R52I,Spike_P681H,Spike_Y144del,NSP3_S1424F,NSP6_G107del,NSP3_A890D,Spike_D1118H,NSP6_F108del,NSP3_T1058A,NS8_Y73C,N_G204R,Spike_V70del,NSP14_D324G,Spike_D614G,N_D3L,Spike_S982A,N_S235F)
8	hCoV-19/env/Austria/CeMM3274/2020	EPI_ISL_1008270	2020-12-28	Europe / Austria / Lower Austria / Sch√∂u an der Triesting, Bad V√∂slau, Kottingbrunn, Leobersdorf, Berndorf, Enzesfeld-Lindabrunn, Pottenstein, Furth an der Triesting, Weissenbach an der Triesting, Hernstein, Hirtenberg	Environment	ARA GV Abwasserbeseitigung Raum Bad V√∂slau		unknown	unknown	unknown		Original	Sewage		B.1.1.7	GR	(NS8_Q27stop,NSP3_T183I,NSP3_A890D,NSP6_G107del,Spike_T716I,NS8_K68stop,NSP6_S106del,N_R203K,Spike_A570D,Spike_D1118H,NSP6_F108del,NS8_Y73C,N_G204P,Spike_N501Y,NS8_R52I,NSP12_P323L,Spike_P681H,Spike_D614G,N_D3L,Spike_S982A,N_S235F)
9	hCoV-19/env/Austria/CeMM3275/2021	EPI_ISL_1008271	2021-01-25	Europe / Austria / Lower Austria / Sch√∂u an der Triesting, Bad V√∂slau, Kottingbrunn, Leobersdorf, Berndorf, Enzesfeld-Lindabrunn, Pottenstein, Furth an der Triesting, Weissenbach an der Triesting, Hernstein, Hirtenberg	Environment	ARA GV Abwasserbeseitigung Raum Bad V√∂slau		unknown	unknown	unknown		Original	Sewage		B.1.1.7	GRY	(Spike_H69del,NS8_Q27stop,NSP3_A890D,NSP6_G107del,Spike_T716I,NSP6_S106del,N_R203K,Spike_A570D,NSP6_F108del,NS8_Y73C,N_G204R,Spike_V70del,Spike_N501Y,NS8_R52I,NSP12_P323L,Spike_P681H,Spike_D614G,Spike_Y144del,N_D3L,Spike_S982A,N_S235F)
10	hCoV-19/env/Austria/CeMM3276/2020	EPI_ISL_1008272	2020-12-28	Europe / Austria / Lower Austria / Guntramsdorf, Traiskirchen	Environment	ARA Guntramsdorf		unknown	unknown	unknown		Original	Sewage		B.1.1.7	GRY	(NSP3_T1482I,NS8_Q27stop,NSP3_A890D,NSP6_G107del,NS8_K68stop,NSP6_S106del,N_R203K,Spike_D1118H,NSP6_F108del,NS8_Y73C,NSP3_S1760F,N_G204P,NSP3_I1412T,NS8_R52I,N_D3L,Spike_S982A,N_S235F)
11	hCoV-19/env/Austria/CeMM3278/2021	EPI_ISL_1008273	2021-01-25	Europe / Austria / Lower Austria / Guntramsdorf, Traiskirchen	Environment	ARA Guntramsdorf		unknown	unknown	unknown		Original	Sewage		B.1.1.7	GR	(NS8_Q27stop,NSP3_T183I,NSP3_A890D,NSP6_G107del,Spike_T716I,NS8_K68stop,NSP6_S106del,N_R203K,Spike_A570D,Spike_D1118H,NSP6_F108del,NS8_Y73C,N_G204R,NSP3_I1412T,NS8_R52I,NSP12_P323L,Spike_P681H,Spike_D614G,NSP3_Q1821stop,N_D3L,NSP14_T16I,Spike_S982A,N_S235F)
12	hCoV-19/env/Austria/CeMM3279/2021	EPI_ISL_1008274	2021-01-25	Europe / Austria / Lower Austria / Baden, Pfaffst√§tten	Environment	ARA Baden		unknown	unknown	unknown		Original	Sewage		B.1.1.7	GRY	(Spike_H69del,NS8_Q27stop,NSP3_T183I,Spike_T716I,NS8_K68stop,NSP6_S106del,N_R203K,Spike_A570D,Spike_N501Y,NSP3_I1412T,NS8_R52I,Spike_P681H,Spike_Y144del,NSP6_G107del,NSP3_A890D,Spike_D1118H,NSP6_F108del,NS8_Y73C,N_G204R,Spike_V70del,NSP12_P323L,Spike_D614G,N_D3L,Spike_S982A,N_S235F)
13	hCoV-19/env/Austria/CeMM3280/2021	EPI_ISL_1008275	2021-01-25	Europe / Austria / Lower Austria / Hennersdorf, Enzersdorf an der Fischa, G√∂tzendorf an der Leitha, Haslau-Maria Ellend, Ebergassing, Fischamend, Schwechat, Klein-Neusiedl, Leopoldsdorf, Maria-Lanzendorf, Lanzendorf, Rauchenwarth, Schwadorf, Zw√∂lfaxing	Environment	ARA AWV Schwechat		unknown	unknown	unknown		Original	Sewage		None	G	(NSP3_T183I,NSP3_T1036I,NSP3_A890D,NSP6_G107del,NSP6_S106del,NSP6_F108del,NSP12_V473A,NSP3_I1412T,NSP12_P323L)
14	hCoV-19/env/Austria/CeMM3282/2021	EPI_ISL_1008276	2021-01-21	Europe / Austria / Burgenland / Eisenstadt, Gro√üh√∂flein, M√ºllendorf, Trausdorf an der Wulka	Environment	Kl√§ranlage Eisenstadt		unknown	unknown	unknown		Original	Sewage		B.1.1.7	GRY	(NS8_Q27stop,NSP3_T183I,Spike_T716I,NS8_K68stop,NSP6_S106del,N_R203K,Spike_A570D,Spike_N501Y,NSP3_I1412T,NS8_R52I,Spike_P681H,NS7a_Y75H,NSP6_G107del,NSP3_A890D,Spike_D1118H,NSP6_F108del,NS8_Y73C,N_G204R,NSP12_P323L,Spike_D614G,N_D3L,Spike_S982A,N_S235F)
15	hCoV-19/env/Austria/CeMM3283/2021	EPI_ISL_1008277	2021-01-25	Europe / Austria / Lower Austria / Hennersdorf, Enzersdorf an der Fischa, G√∂tzendorf an der Leitha, Haslau-Maria Ellend, Ebergassing, Fischamend, Schwechat, Klein-Neusiedl, Leopoldsdorf, Maria-Lanzendorf, Lanzendorf, Rauchenwarth, Schwadorf, Zw√∂lfaxing	Environment	ARA AWV Schwechat		unknown	unknown	unknown		Original	Sewage		B.1.1.7	GRY	(Spike_H69del,NS8_Q27stop,NSP3_T183I,Spike_T716I,NS8_K68stop,NSP6_S106del,N_R203K,Spike_A570D,Spike_N501Y,NSP3_I1412T,NS8_R52I,Spike_P681H,Spike_Y144del,NSP6_G107del,NSP3_A890D,Spike_D1118H,NSP6_F108del,NS8_Y73C,N_G204P,Spike_V70del,NSP12_P323L,Spike_D614G,N_D3L,Spike_S982A,N_S235F)
16	hCoV-19/env/Austria/CeMM3284/2021	EPI_ISL_1008278	2021-01-21	Europe / Austria / Upper Austria / Wels, Eggendorf im Traunkreis, Buchkirchen, Gunskirchen, Marchtrenk, Pennewang, Sattledt, Schlei√üheim, Steinhaus, Thalheim bei Wels, Wei√ükirchen an der Traun	Environment	Welser Heide		unknown	unknown	unknown		Original	Sewage		B.1.1.7	GRY	(Spike_H69del,NS8_Q27stop,NSP3_T183I,Spike_T716I,NSP6_S106del,N_R203K,Spike_A570D,Spike_N501Y,NS8_R52I,Spike_P681H,Spike_Y144del,NSP6_G107del,NSP3_A890D,Spike_D1118H,NSP6_F108del,NS8_Y73C,NSP2_P568L,N_G204R,Spike_V70del,NSP12_P323L,Spike_D614G,N_D3L,Spike_S982A,N_S235F)
17	hCoV-19/env/Austria/CeMM3285/2021	EPI_ISL_1008279	2021-01-20	Europe / Austria / Upper Austria / Bad Ischl, St. Wolfgang im Salzkammergut, Sankt Gilgen, Strobl	Environment	Wolfgangsee-Ischl		unknown	unknown	unknown		Original	Sewage		B.1.1.7	GRY	(Spike_H69del,NS8_Q27stop,Spike_T716I,NS8_K68stop,NSP6_S106del,N_R203K,Spike_A570D,NSP4_L111S,Spike_N501Y,NS8_R52I,Spike_P681H,Spike_Y144del,NSP6_G107del,NSP3_A890D,Spike_D1118H,NSP6_F108del,NS8_Y73C,Spike_A942T,N_G204P,Spike_V70del,NSP12_P323L,Spike_D614G,N_D3L,Spike_S982A)
18	hCoV-19/env/Austria/CeMM3287/2021	EPI_ISL_1008280	2021-01-17	Europe / Austria / Vorarlberg / Bregenz, Kennelbach, Lochau	Environment	Bregenz		unknown	unknown	unknown		Original	Sewage		B.1.1.7	GR	(NSP10_L138F,NS8_Q27stop,NSP6_G107del,NS8_K68stop,NSP6_S106del,N_R203K,Spike_A570D,NSP6_F108del,NS8_Y73C,N_G204P,Spike_N501Y,NSP3_I1412T,NS8_R52I,NSP12_P323L,Spike_D614G,N_D3L,N_S235F)
19	hCoV-19/env/Austria/CeMM3288/2021	EPI_ISL_1008281	2021-01-24	Europe / Austria / Vorarlberg / Schwarzach, Dornbirn	Environment	Dornbirn		unknown	unknown	unknown		Original	Sewage		B.1.1.7	GR	(Spike_S155G,NS8_Q27stop,NSP3_T183I,Spike_T716I,NS8_K68stop,NSP6_S106del,N_R203K,Spike_A570D,Spike_N501Y,NSP3_I1412T,NS8_R52I,Spike_P681H,NSP6_G107del,NSP3_A890D,Spike_D1118H,NSP6_F108del,NS8_Y73C,N_G204R,NSP12_P323L,Spike_D614G,N_D3L,Spike_S982A,N_S235F)
20	hCoV-19/env/Austria/CeMM3289/2021	EPI_ISL_1008282	2021-01-21	Europe / Austria / Vorarlberg / Bildstein, Fu√üach, Gai√üau, Hard, H√∂chst, Lauterach, Wolfurt, Lusteu	Environment	EMREG_BE_Wasserverband Hofsteig		unknown	unknown	unknown		Original	Sewage		B.1.1.7	GR	(NS8_Q27stop,NSP3_T183I,NSP3_A890D,NSP6_G107del,Spike_T716I,NS8_K68stop,NSP6_S106del,N_R203K,Spike_A570D,Spike_D1118H,NSP6_F108del,NS8_Y73C,N_G204R,Spike_N501Y,NSP3_I1412T,NS8_R52I,NSP12_P323L,Spike_P681H,Spike_D614G,N_D3L,Spike_S982A,N_S235F)
21	hCoV-19/env/Austria/CeMM3290/2021	EPI_ISL_1008283	2021-01-19	Europe / Austria / Vorarlberg / Hohenems, Altach, G√∂tzis, Koblach, M√§der	Environment	EMREG_BE_Abwasserverband Region Hohenems		unknown	unknown	unknown		Original	Sewage		B.1.1.7	GRY	(Spike_H69del,NS8_Q27stop,NSP3_T183I,Spike_T716I,NS8_K68stop,NSP6_S106del,N_R203K,Spike_A570D,Spike_N501Y,NSP3_I1412T,NS8_R52I,Spike_P681H,Spike_Y144del,NSP6_G107del,NSP3_A890D,Spike_D1118H,NSP6_F108del,NS8_Y73C,N_G204R,Spike_V70del,NSP12_P323L,Spike_D614G,N_D3L,Spike_S982A,N_S235F)
22	hCoV-19/env/Austria/CeMM3291/2021	EPI_ISL_1008284	2021-01-22	Europe / Austria / Carinthia / Klagenfurt am W√∂rthersee Stadt	Environment	ARA Klagenfurt		unknown	unknown	unknown		Original	Sewage		B.1.1.7	GRY	(Spike_H69del,NS8_Q27stop,NS8_K68stop,NSP6_S106del,N_R203K,Spike_A570D,Spike_N501Y,Spike_T716V,NSP3_I1412T,NS8_R52I,Spike_P681H,Spike_Y144del,NSP14_D291H,NSP6_G107del,NSP3_A890D,NSP6_F108del,NS8_Y73C,N_G204P,Spike_V70del,NSP12_P323L,Spike_D614G,N_D3L,NSP3_A994S,N_S235F)
23	hCoV-19/env/Liechtenstein/CeMM3292/2021	EPI_ISL_1008285	2021-01-13	Europe / Liechtenstein	Environment			unknown	unknown	unknown		Original	Sewage		B.1	G	(NSP13_H290Y,Spike_V772I,NSP12_P323L,NSP14_E453D,Spike_D614G)
24	hCoV-19/env/Liechtenstein/CeMM3293/2021	EPI_ISL_1008286	2021-01-20	Europe / Liechtenstein	Environment			unknown	unknown	unknown		Original	Sewage		B.1	G	(Spike_H69del,NSP3_T819I,NSP3_T1036I,NSP4_M324I,NSP12_V605A,Spike_N439K,Spike_V772I,NSP12_V720I,Spike_V70del,NSP13_P53L,NSP12_P323L,Spike_D614G,Spike_Y144del)
25	hCoV-19/env/Austria/CeMM3294/2021	EPI_ISL_1008287	2021-01-13	Europe / Austria / Carinthia / Velden am W√∂rther See, Wernberg, St. Jakob im Rosental, Rosegg	Environment	Abwasserverband W√∂rthersee West		unknown	unknown	unknown		Original	Sewage		B.1.1.7	GRY	(Spike_H69del,NSP3_T183I,NSP3_A890D,NSP6_G107del,NSP6_S106del,N_R203K,Spike_A570D,Spike_D1118H,NSP6_F108del,N_G204P,Spike_V70del,Spike_N501Y,Spike_T716V,NSP3_I1412T,NS8_R52I,NSP12_P323L,Spike_P681H,Spike_D614G,Spike_Y144del,N_S235F)
26	hCoV-19/env/Austria/CeMM3295/2021	EPI_ISL_1008288	2021-01-25	Europe / Austria / Salzburg / Leogang, Maishofen, Maria Alm am Steinernen Meer, Saalfelden am Steinernen Meer, Viehhofen	Environment	ARA Saalachtal-Saalfelden		unknown	unknown	unknown		Original	Sewage		B.1.1.7	GR	(NSP3_T183I,NSP3_A890D,NSP6_G107del,Spike_T716I,NSP6_S106del,N_R203K,Spike_D1118H,NSP6_F108del,NS8_Y73C,N_G204R,Spike_N501Y,NSP3_I1412T,NSP12_P323L,Spike_P681H,Spike_D614G,Spike_Y144del,Spike_S982A,N_S235F)
27	hCoV-19/env/Austria/CeMM3296/2021	EPI_ISL_1008289	2021-01-20	Europe / Austria / Salzburg / Bischofshofen, Goldegg, Kleirl, Pfarrwerfen, Sankt Johann im Pongau, Sankt Veit im Pongau, Schwarzach im Pongau, Wagrain, Werfenweng	Environment	EMREG_BE_Kl√§ranlage Pfarrwerfen		unknown	unknown	unknown		Original	Sewage		B.1.1.7	GR	(Spike_H69del,NS8_Q27stop,NSP3_T183I,NSP6_G107del,Spike_T716I,NS8_K68stop,NSP6_S106del,N_R203K,Spike_A570D,Spike_D1118H,NSP6_F108del,NS8_Y73C,N_G204R,Spike_V70del,NS8_R52I,NSP12_P323L,Spike_P681H,Spike_D614G,Spike_Y144del,N_D3L,Spike_S982A,NS7b_L11S,N_S235F)
28	hCoV-19/env/Austria/CeMM3297/2021	EPI_ISL_1008290	2021-01-24	Europe / Austria / Salzburg / Bischofshofen, Goldegg, Kleirl, Pfarrwerfen, Sankt Johann im Pongau, Sankt Veit im Pongau, Schwarzach im Pongau, Wagrain, Werfenweng	Environment	EMREG_BE_Kl√§ranlage Pfarrwerfen		unknown	unknown	unknown		Original	Sewage		B.1.1.7	GR	(Spike_H69del,NS8_Q27stop,NSP3_A890D,N_R203K,NS8_Y73C,N_G204R,Spike_V70del,NS3_T151I,N_V270L,NS8_R52I,Spike_Y144del,N_S235F)
29	hCoV-19/env/Austria/CeMM3298/2021	EPI_ISL_1008291	2021-01-24	Europe / Austria / Salzburg / Salzburg, Anif, Anthering, Bergheim, Elixhausen, Elsbethen, Eugendorf, Gr√∂dig, Hallwang, Koppl, Puch bei Hallein, Wals-Siezenheim	Environment	EMREG_BE_Siggerwiesen_2		unknown	unknown	unknown		Original	Sewage		B.1.1.318	GR	(M_I82T,Spike_T95I,N_M234I,NSP6_G107del,NS8_F3Y,NSP6_S106del,Spike_E484K,N_R203K,NSP5_T21I,NSP6_F108del,N_G204R,NS8_E106stop,NSP12_P323L,Spike_P681H,Spike_D614G,Spike_Y144del,NSP3_E378V,NSP16_A116S,NSP4_T173I)
30	hCoV-19/env/Austria/CeMM3676/2021	EPI_ISL_1008311	2021-01-28	Europe / Austria / Vienna / Wien, Hagenbrunn, Langenzersdorf, Gerasdorf bei Wien, Kaltenleutgeben, Perchtoldsdorf, V√∂sendorf, Mauerbach, Purkersdorf	Environment	EMREG_BE_ebswien hauptkl√§ranlage		unknown	unknown	unknown		Original	Sewage		B.1.1.7	GRY	(Spike_H69del,NS8_Q27stop,Spike_T716I,NS8_K68stop,NSP6_S106del,N_R203K,Spike_A570D,Spike_N501Y,NS8_R52I,Spike_P681H,Spike_Y144del,NSP6_G107del,NSP3_A890D,Spike_D1118H,NSP6_F108del,NS8_Y73C,N_G204P,Spike_V70del,NSP12_P323L,Spike_D614G,N_D3L,Spike_S982A,N_S235F)
31	hCoV-19/env/Austria/CeMM3677/2021	EPI_ISL_1008312	2021-01-28	Europe / Austria / Vienna / Wien, Hagenbrunn, Langenzersdorf, Gerasdorf bei Wien, Kaltenleutgeben, Perchtoldsdorf, V√∂sendorf, Mauerbach, Purkersdorf	Environment	EMREG_BE_ebswien hauptkl√§ranlage		unknown	unknown	unknown		Original	Sewage		B.1.1.7	GR	(NS8_Q27stop,NSP6_G107del,Spike_T716I,NS8_K68stop,NSP6_S106del,N_R203K,Spike_A570D,NSP6_F108del,NS8_Y73C,N_G204P,Spike_N501Y,NS8_R52I,Spike_P681H,Spike_D614G,N_D3L,N_S235F)
32	hCoV-19/env/Austria/CeMM3679/2021	EPI_ISL_1008313	2021-02-02	Europe / Austria / Vienna / Wien, Hagenbrunn, Langenzersdorf, Gerasdorf bei Wien, Kaltenleutgeben, Perchtoldsdorf, V√∂sendorf, Mauerbach, Purkersdorf	Environment	EMREG_BE_ebswien hauptkl√§ranlage		unknown	unknown	unknown		Original	Sewage		B.1.1.7	GRY	(Spike_H69del,NS8_Q27stop,NSP3_T183I,Spike_T716I,NS8_K68stop,NSP6_S106del,N_R203K,Spike_A570D,Spike_N501Y,NS8_R52I,NSP3_F1616L,Spike_P681H,Spike_Y144del,NSP6_G107del,NSP3_A890D,Spike_D1118H,NSP6_F108del,NS8_Y73C,N_G204P,Spike_V70del,NSP12_P323L,Spike_D614G,N_D3L,Spike_S982A,N_S235F)
33	hCoV-19/env/Austria/CeMM3682/2021	EPI_ISL_1008314	2021-01-31	Europe / Austria / Vienna / Wien, Hagenbrunn, Langenzersdorf, Gerasdorf bei Wien, Kaltenleutgeben, Perchtoldsdorf, V√∂sendorf, Mauerbach, Purkersdorf	Environment	EMREG_BE_ebswien hauptkl√§ranlage		unknown	unknown	unknown		Original	Sewage		B.1.1.7	GRY	(Spike_H69del,NS8_Q27stop,NSP3_T183I,NSP3_M770T,Spike_T716I,NS8_K68stop,NSP6_S106del,N_R203K,Spike_A570D,Spike_N501Y,NSP3_I1412T,NS8_R52I,Spike_P681H,Spike_Y144del,NSP6_G107del,NSP3_A890D,Spike_D1118H,NSP6_F108del,NS8_Y73C,N_G204P,Spike_V70del,NSP12_P323L,Spike_D614G,N_D3L,Spike_S982A,N_S235F)
34	hCoV-19/env/Austria/CeMM3683/2021	EPI_ISL_1008315	2021-01-31	Europe / Austria / Vorarlberg / Hohenems, Altach, G√∂tzis, Koblach, M√§der	Environment	EMREG_BE_Abwasserverband Region Hohenems		unknown	unknown	unknown		Original	Sewage		B.1.1.7	GRY	(Spike_H69del,NS8_Q27stop,NSP3_T183I,Spike_T716I,NS8_K68stop,NSP6_S106del,N_R203K,Spike_A570D,Spike_N501Y,NSP3_I1412T,NS8_R52I,Spike_P681H,Spike_Y144del,NSP6_G107del,NSP3_A890D,Spike_D1118H,NSP6_F108del,NS8_Y73C,N_G204P,Spike_V70del,NSP12_P323L,Spike_D614G,N_D3L,Spike_S982A,N_S235F)
35	hCoV-19/env/Austria/CeMM3684/2021	EPI_ISL_1008316	2021-01-31	Europe / Austria / Vorarlberg / Bregenz, Kennelbach, Lochau	Environment	Bregenz		unknown	unknown	unknown		Original	Sewage		B.1.1.7	GR	(NSP1_M85del,NSP3_T183I,NSP1_V54A,NSP6_G107del,NSP1_V86del,NSP6_S106del,N_R203K,Spike_A570D,NSP6_F108del,NS8_Y73C,N_G204P,Spike_N501Y,NSP7_L40F,Spike_D614G,N_D3L,N_S235F)
36	hCoV-19/env/Austria/CeMM3685/2021	EPI_ISL_1008317	2021-01-31	Europe / Austria / Vorarlberg / Bildstein, Fu√üach, Gai√üau, Hard, H√∂chst, Lauterach, Wolfurt, Lusteu	Environment	EMREG_BE_Wasserverband Hofsteig		unknown	unknown	unknown		Original	Sewage		B.1.1.7	GR	(NS8_Q27stop,NSP3_T183I,NSP3_A890D,NSP6_G107del,Spike_T716I,NSP6_S106del,N_R203K,Spike_A570D,Spike_D1118H,NSP6_F108del,NS8_Y73C,N_G204P,Spike_N501Y,NSP3_I1412T,NS8_R52I,NSP12_P323L,Spike_P681H,Spike_D614G,N_D3L,Spike_S982A,N_S235F)
37	hCoV-19/env/Austria/CeMM3686/2021	EPI_ISL_1008318	2021-01-31	Europe / Austria / Vorarlberg / Schwarzach, Dornbirn	Environment	Dornbirn		unknown	unknown	unknown		Original	Sewage		B.1.1.7	GRY	(Spike_H69del,NS8_Q27stop,NSP3_T183I,Spike_T716I,NS8_K68stop,NSP6_S106del,N_R203K,Spike_A570D,Spike_N501Y,NSP3_I1412T,NS8_R52I,Spike_P681H,Spike_Y144del,NSP6_G107del,NSP3_A890D,Spike_D1118H,NSP6_F108del,NS8_Y73C,N_G204R,Spike_V70del,NSP12_P323L,Spike_D614G,N_D3L,Spike_S982A,N_S235F)
38	hCoV-19/env/Austria/CeMM3687/2021	EPI_ISL_1008319	2021-01-30	Europe / Austria / Carinthia / Velden am W√∂rther See, Wernberg, St. Jakob im Rosental, Rosegg	Environment	Abwasserverband W√∂rthersee West		unknown	unknown	unknown		Original	Sewage		B.1.1.7	GRY	(Spike_H69del,NS8_Q27stop,NSP3_T183I,Spike_T716I,NS8_K68stop,NSP6_S106del,N_R203K,Spike_A570D,Spike_N501Y,NSP3_I1412T,NS8_R52I,Spike_P681H,Spike_Y144del,NSP6_G107del,NSP3_A890D,Spike_D1118H,NSP6_F108del,NS8_Y73C,N_G204P,Spike_V70del,NSP12_P323L,Spike_D614G,N_D3L,Spike_S982A,N_S235F)
39	hCoV-19/env/Austria/CeMM3688/2021	EPI_ISL_1008320	2021-01-30	Europe / Austria / Carinthia / Klagenfurt am W√∂rthersee Stadt	Environment	ARA Klagenfurt		unknown	unknown	unknown		Original	Sewage		B.1.1.7	GRY	(Spike_H69del,NS8_Q27stop,NSP3_T183I,Spike_T716I,NSP6_S106del,N_R203K,Spike_A570D,Spike_N501Y,NSP3_I1412T,NS8_R52I,Spike_P681H,Spike_Y144del,NSP6_G107del,NSP3_A890D,Spike_D1118H,NSP6_F108del,NS8_Y73C,N_G204R,Spike_V70del,NSP12_P323L,Spike_D614G,N_D3L,Spike_S982A,N_S235F)
40	hCoV-19/env/Austria/CeMM3689/2021	EPI_ISL_1008321	2021-01-28	Europe / Austria / Carinthia / Villach-Stadt / Villach	Environment	ARA Stadt Villach		unknown	unknown	unknown		Original	Sewage		B.1.1.7	GR	(NS8_Q27stop,NSP3_T183I,NSP3_A890D,NSP6_G107del,Spike_T716I,NS8_K68stop,NSP6_S106del,N_R203K,Spike_A570D,Spike_D1118H,NSP6_F108del,NS8_Y73C,N_G204R,NSP3_I1412T,NS8_R52I,NSP12_P323L,Spike_P681H,Spike_D614G,NSP12_V233I,N_D3L,Spike_S982A,N_S235F)
41	hCoV-19/env/Austria/CeMM3690/2021	EPI_ISL_1008322	2021-01-31	Europe / Austria / Salzburg / Bischofshofen, Goldegg, Kleirl, Pfarrwerfen, Sankt Johann im Pongau, Sankt Veit im Pongau, Schwarzach im Pongau, Wagrain, Werfenweng	Environment	EMREG_BE_Kl√§ranlage Pfarrwerfen		unknown	unknown	unknown		Original	Sewage		B.1.1	GR	(NS8_Q27stop,NSP3_A890D,NSP6_G107del,NS8_K68stop,NSP6_S106del,N_R203K,NSP6_F108del,NS8_Y73C,NSP10_C120Y,N_G204P,NSP3_Q1842stop,NSP3_I1412T,NS8_R52I,Spike_D614G,Spike_Y144del,N_D3L,NSP6_V149F,N_S235F,NSP14_S470F)
42	hCoV-19/env/Austria/CeMM3691/2021	EPI_ISL_1008323	2021-01-29	Europe / Austria / Salzburg / Salzburg, Anif, Anthering, Bergheim, Elixhausen, Elsbethen, Eugendorf, Gr√∂dig, Hallwang, Koppl, Puch bei Hallein, Wals-Siezenheim	Environment	EMREG_BE_Siggerwiesen_2		unknown	unknown	unknown		Original	Sewage		B.1.1.7	GRY	(Spike_H69del,NS8_Q27stop,Spike_T716I,NSP6_S106del,N_R203K,Spike_A570D,Spike_N501Y,NSP3_I1412T,NS8_R52I,Spike_P681H,Spike_Y144del,NSP14_A394V,NSP6_G107del,NSP3_A890D,Spike_D1118H,NSP6_F108del,NS8_Y73C,N_G204R,N_D3E,Spike_V70del,NSP12_P323L,Spike_D614G,Spike_S982A,N_S235F)
43	hCoV-19/env/Austria/CeMM3692/2021	EPI_ISL_1008324	2021-01-31	Europe / Austria / Salzburg / Kaprun, Zell am See, Maishofen, Piesendorf	Environment	ARA Zeller Becken		unknown	unknown	unknown		Original	Sewage		B.1.1.7	GRY	(Spike_H69del,NS8_Q27stop,NSP3_T183I,Spike_T716I,NS8_K68stop,NSP6_S106del,N_R203K,Spike_A570D,Spike_N501Y,NS8_R52I,Spike_P681H,Spike_Y144del,NSP6_G107del,NSP3_A890D,Spike_D1118H,NSP6_F108del,NS8_Y73C,Spike_V70del,NSP12_P323L,Spike_D614G,N_D3L,Spike_S982A,N_S235F)
44	hCoV-19/env/Austria/CeMM3693/2021	EPI_ISL_1008325	2021-01-31	Europe / Austria / Salzburg / Golling an der Salzach, Kuchl, Sankt Koloman, Scheffau am Tennengebirge	Environment	ARA Tennengau-S√ºd-Kuchl		unknown	unknown	unknown		Original	Sewage		B.1.1.7	GRY	(Spike_H69del,NS8_Q27stop,NSP3_T183I,Spike_T716I,NS8_K68stop,NSP6_S106del,N_R203K,Spike_A570D,Spike_N501Y,NSP3_I1412T,NS8_R52I,Spike_P681H,Spike_Y144del,NSP6_G107del,NSP3_A890D,Spike_D1118H,NSP6_F108del,NS8_Y73C,N_G204R,Spike_V70del,NSP12_P323L,Spike_D614G,N_D3L,Spike_S982A,N_S235F)
45	hCoV-19/env/Liechtenstein/CeMM3694/2021	EPI_ISL_1008326	2021-01-31	Europe / Liechtenstein	Environment			unknown	unknown	unknown		Original	Sewage		B.1.258	G	(Spike_H69del,NSP3_I1683T,NSP13_A598S,NSP9_M101I,Spike_V70del,NSP12_P323L,NSP13_C8F,NSP16_K160R,NSP12_V776L)
46	hCoV-19/env/USA/OR-TRACE-WW-HR-Inf/2020	EPI_ISL_1036658	2020-12-30	North America / USA / Oregon	Environment	Hood River water treatment plant influent		NA	NA	NA		Original	Wastewater		B.1.1.7	GRY	(Spike_H69del,NS8_Q27stop,NSP3_T183I,NS3_P104L,Spike_T716I,NS8_K68stop,NSP6_S106del,N_R203K,Spike_A570D,Spike_N501Y,NSP3_I1412T,NS8_R52I,Spike_P681H,Spike_Y144del,NS7a_S37F,NSP6_G107del,NSP3_A890D,Spike_D1118H,NSP6_F108del,NS8_Y73C,N_G204R,Spike_V70del,NSP12_P323L,Spike_D614G,N_D3L,Spike_S982A,N_S235F)
47	hCoV-19/env/USA/CA-UCDMC-27/2020	EPI_ISL_1093052	2020-04-25	North America / USA / California	Environment	University of California Davis Medical Center, Patient room D14, Floor		NA	NA	NA		Original	Surface swab		B.1.1.7	GRY	(Spike_H69del,NS8_Q27stop,NSP3_T183I,Spike_T716I,NS8_K68stop,NSP6_S106del,N_R203K,Spike_A570D,Spike_N501Y,NSP3_I1412T,NS8_R52I,Spike_P681H,Spike_Y144del,NSP6_G107del,NSP3_A890D,Spike_D1118H,NSP6_F108del,NS8_Y73C,N_G204R,NSP4_V210A,Spike_V70del,NSP13_N95K,NSP12_P323L,Spike_D614G,N_D3L,Spike_S982A,N_S235F)
48	hCoV-19/env/USA/CA-UCDMC-51/2020	EPI_ISL_1093144	2020-07-29	North America / USA / California	Environment	University of California Davis Medical Center, Patient room T7 Blue, soiled linen lid		NA	NA	NA		Original	Surface swab		B.1.1.7	GRY	(Spike_H69del,NS8_Q27stop,NSP3_T183I,Spike_T716I,NSP6_S106del,N_R203K,Spike_A570D,NSP13_K460R,NSP14_P46L,Spike_N501Y,NS8_R52I,Spike_P681H,Spike_Y144del,NSP3_A99T,NSP6_G107del,NSP3_A890D,Spike_D1118H,NSP6_F108del,NS8_Y73C,N_G204R,Spike_V70del,NSP12_P323L,Spike_D614G,N_D3L,Spike_S982A,N_S235F)
49	hCoV-19/env/Austria/CeMM3807/2021	EPI_ISL_1117775	2021-02-01	Europe / Austria / Carinthia / Klagenfurt am W√∂rthersee Stadt	Environment	ARA Klagenfurt		unknown	unknown	unkown		Original	Wastewater		B.1.1.7	GR	(NS8_Q27stop,NSP6_G107del,NS8_K68stop,NSP6_S106del,N_R203K,Spike_A570D,NSP6_F108del,NS8_Y73C,N_G204R,Spike_N501Y,NSP3_I1412T,NS8_R52I,NSP12_P323L,Spike_D614G,N_D3L,Spike_S982A,N_S235F)
50	hCoV-19/env/Austria/CeMM3820/2021	EPI_ISL_1117778	2021-02-04	Europe / Austria / Salzburg / Golling an der Salzach	Environment	ARA Tennengau-S√ºd-Kuchl		unknown	unknown	unkown		Original	Wastewater		B.1.1.7	GRY	(Spike_H69del,NSP6_Y196C,NS8_Q27stop,NSP6_G107del,NSP6_S106del,N_R203K,Spike_A570D,NSP6_F108del,NS8_Y73C,NSP13_K460R,N_G204R,Spike_V70del,Spike_N501Y,NSP3_I1412T,NS8_R52I,NSP12_P323L,Spike_D614G,Spike_Y144del,N_D3L,N_S235F)
51	hCoV-19/env/Austria/CeMM3825/2021	EPI_ISL_1117781	2021-02-09	Europe / Austria / Lower Austria / Hennersdorf	Environment	ARA AWV Schwechat		unknown	unknown	unkown		Original	Wastewater sample - 24h composite		B.1	G	(N_M210I,NSP16_S33I,NSP2_K333R,NSP4_V16L,NSP13_S589I,NSP3_P74Q,NSP12_P323L,Spike_D614G,N_A211V,NSP14_V14L,Spike_L582F,M_H148Q)
52	hCoV-19/env/Austria/CeMM3817/2021	EPI_ISL_1117782	2021-02-01	Europe / Austria / Salzburg / Kaprun	Environment	ARA Zeller Becken		unknown	unknown	unkown		Original	Wastewater		B.1.1.7	GR	(Spike_H69del,NSP12_P323F,NS8_Q27stop,NSP3_A890D,NSP6_G107del,NS8_K68stop,NSP6_S106del,Spike_E484K,Spike_A570D,Spike_D1118H,NSP6_F108del,Spike_Q52R,NS8_Y73C,NSP13_A135S,Spike_V70del,NS8_R52I,Spike_D614G,Spike_Y144del,Spike_S982A,N_S235F)
53	hCoV-19/env/Austria/CeMM3813/2021	EPI_ISL_1117783	2021-02-03	Europe / Austria / Salzburg / Bischofshofen	Environment	EMREG_BE_Kl√§ranlage Pfarrwerfen		unknown	unknown	unkown		Original	Wastewater		B.1.1.7	GR	(NSP3_A890D,NSP13_V49I,N_R203K,NSP12_A580P,NS8_Y73C,NSP13_K460R,N_G204R,Spike_N501Y,NSP3_I1412T,NS8_R52I,NSP14_E453D,N_D3L,NSP14_V316F,N_S235F)
54	hCoV-19/env/Austria/CeMM3796/2021	EPI_ISL_1117784	2021-02-02	Europe / Austria / Vorarlberg / Bregenz-Stadt / Bregenz	Environment	Bregenz		unknown	unknown	unkown		Original	Wastewater		B.1.1.7	GR	(Spike_H69del,NS8_Q27stop,NSP3_T183I,NSP3_A890D,NSP6_G107del,Spike_T716I,NSP6_S106del,N_R203K,NSP6_F108del,NS8_Y73C,N_G204R,Spike_V70del,NS8_R52I,NSP12_P323L,Spike_P681H,Spike_D614G,Spike_S982A,N_S235F,N_D3H)
55	hCoV-19/env/Austria/CeMM3797/2021	EPI_ISL_1117785	2021-02-06	Europe / Austria / Vorarlberg / Bregenz-Stadt / Bregenz	Environment	Bregenz		unknown	unknown	unkown		Original	Wastewater		B.1	G	(Spike_H69del,NS8_Q27stop,Spike_L189F,Spike_V772I,NS8_Y73C,NSP8_D99Y,Spike_V70del,NS8_R52I,NSP12_P323L,NSP16_D269E,Spike_D614G,N_S235F)
56	hCoV-19/env/Austria/CeMM3800/2021	EPI_ISL_1117787	2021-02-01	Europe / Austria / Carinthia / Stadl-Predlitz	Environment	WV Ossiacher See		unknown	unknown	unkown		Original	Wastewater		B.1.1.7	GRY	(Spike_H69del,NS8_Q27stop,NSP3_T183I,NSP3_V5L,NSP6_T103del,Spike_T716I,NSP6_S106del,N_R203K,Spike_A570D,NSP6_S104del,NSP6_D102del,NSP2_K534R,Spike_N501Y,NSP3_F800S,NSP3_I1412T,NS8_R52I,Spike_P681H,Spike_Y144del,NSP6_L105del,NSP6_G107del,NSP3_A890D,Spike_D1118H,NSP6_F108del,NS8_Y73C,N_G204R,NSP6_V101del,Spike_V70del,NSP12_P323L,Spike_D614G,N_D3L,Spike_S982A,N_S235F)
57	hCoV-19/env/Austria/CeMM3819/2021	EPI_ISL_1117790	2021-02-02	Europe / Austria / Salzburg / Golling an der Salzach	Environment	ARA Tennengau-S√ºd-Kuchl		unknown	unknown	unkown		Original	Wastewater		B.1.1.7	GRY	(Spike_H69del,NS8_Q27stop,NSP3_T183I,NSP5_L75P,Spike_T716I,NS8_K68stop,NSP6_S106del,N_R203K,Spike_A570D,Spike_N501Y,NSP3_I1412T,NS8_R52I,Spike_P681H,Spike_Y144del,NSP6_G107del,NSP3_A890D,NSP6_F108del,NS8_Y73C,N_G204R,Spike_V70del,NSP12_P323L,Spike_D614G,N_D3L,N_S235F)
58	hCoV-19/env/Austria/CeMM3830/2021	EPI_ISL_1117793	2021-02-08	Europe / Austria / Lower Austria / Markt Piesting	Environment	ARA Piestingtaler AV		unknown	unknown	unkown		Original	Wastewater sample - 24h composite		B.1	G	(N_M210I,NSP16_S33I,NSP2_K333R,NSP13_S589I,NSP3_P74Q,NSP12_P323L,Spike_D614G,N_A211V,NSP14_V14L,Spike_L582F,M_H148Q)
59	hCoV-19/env/Austria/CeMM3799/2021	EPI_ISL_1117795	2021-02-07	Europe / Austria / Vorarlberg / Bildstein	Environment	EMREG_BE_Wasserverband Hofsteig		unknown	unknown	unkown		Original	Wastewater		B.1.1.7	GR	(NS8_Q27stop,NSP6_G107del,NSP6_S106del,N_R203K,NSP6_F108del,NS8_Y73C,NSP13_K460R,N_G204R,NSP15_V320L,NS8_R52I,N_D3L,NSP16_A34V,NSP13_C444F,N_S235F)
60	hCoV-19/env/Austria/CeMM3802/2021	EPI_ISL_1117802	2021-02-06	Europe / Austria / Vorarlberg / Hohenems	Environment	EMREG_BE_Abwasserverband Region Hohenems		unknown	unknown	unkown		Original	Wastewater		B.1	G	(N_R203K,N_G204R,NSP12_P323L,Spike_D614G)
61	hCoV-19/env/Austria/CeMM3822/2021	EPI_ISL_1117803	2021-02-09	Europe / Austria / Lower Austria / Sch√∂u an der Triesting	Environment	ARA GV Abwasserbeseitigung Raum Bad V√∂slau		unknown	unknown	unkown		Original	Wastewater sample - 24h composite	Grocery Shop	None	O	(N_R195K,N_R203K,N_R189G,N_G204R)
62	hCoV-19/env/Austria/CeMM3806/2021	EPI_ISL_1117805	2021-02-07	Europe / Austria / Carinthia / Villach-Stadt / Villach	Environment	ARA Stadt Villach		unknown	unknown	unkown		Original	Wastewater		B.1	G	(NSP12_P323L,Spike_D614G)
63	hCoV-19/env/Austria/CeMM3805/2021	EPI_ISL_1117807	2021-02-02	Europe / Austria / Carinthia / Villach-Stadt / Villach	Environment	ARA Stadt Villach		unknown	unknown	unkown		Original	Wastewater		B.1.160	G	(NSP3_A1279V,NSP4_M324I,NSP12_A185S,NSP12_P323L,Spike_D614G)
64	hCoV-19/env/Austria/CeMM3816/2021	EPI_ISL_1117809	2021-02-02	Europe / Austria / Salzburg / Salzburg	Environment	EMREG_BE_Siggerwiesen_2		unknown	unknown	unkown		Original	Wastewater		B.1	G	(NSP12_P323L,Spike_D614G)
65	hCoV-19/env/Austria/CeMM3803/2021	EPI_ISL_1117888	2021-02-03	Europe / Austria / Vorarlberg / Schwarzach	Environment	Dornbirn		unknown	unknown	unkown		Original	Wastewater		B.1.160	GH	(NSP3_A1279V,NSP4_M324I,NSP12_A185S,NS3_Q57H,NSP13_E261D,NSP12_P323L,Spike_D614G,N_A376T,NSP12_V776L,NSP13_K218R)
66	hCoV-19/env/Liechtenstein/CeMM3812/2021	EPI_ISL_1117891	2021-02-07	Europe / Liechtenstein	Environment			unknown	unknown	unkown		Original	Wastewater		B.1.160	G	(NSP12_P323L,Spike_D614G)
67	hCoV-19/env/Austria/CeMM3833/2021	EPI_ISL_1117892	2021-02-04	Europe / Austria / Burgenland / Unterwart	Environment	Kl√§ranlage AWV Rotenturm		unknown	unknown	unkown		Original	Wastewater sample - 24h composite	Other (Stationary) shop	None	O	(N_R203K,N_G204R,N_R209I)
68	hCoV-19/env/Austria/CeMM3808/2021	EPI_ISL_1117893	2021-02-06	Europe / Austria / Carinthia / Klagenfurt am W√∂rthersee Stadt	Environment	ARA Klagenfurt		unknown	unknown	unkown		Original	Wastewater		B.1.160	G	(N_M234I,NSP12_A185S,NS7a_P99S,NSP12_P323L,Spike_D614G,N_A376T)
69	hCoV-19/env/Austria/CeMM3810/2021	EPI_ISL_1117895	2021-02-06	Europe / Austria / Carinthia / Velden am W√∂rther See	Environment	Abwasserverband W√∂rthersee West		unknown	unknown	unkown		Original	Wastewater		B.1	G	(NSP12_P323L,Spike_D614G)
70	hCoV-19/env/Austria/CeMM3809/2021	EPI_ISL_1117896	2021-02-01	Europe / Austria / Carinthia / Velden am W√∂rther See	Environment	Abwasserverband W√∂rthersee West		unknown	unknown	unkown		Original	Wastewater		B.1	G	(NSP12_P323L,Spike_D614G)
71	hCoV-19/env/Austria/CeMM3743/2021	EPI_ISL_1117897	2021-02-02	Europe / Austria / Tyrol / Innsbruck	Environment	Innsbruck		unknown	unknown	unkown		Original	Wastewater		B.1.177.50	G	(NSP8_P10S,NSP12_P323L,Spike_D614G,N_A220V)
72	hCoV-19/env/Austria/CeMM3737/2021	EPI_ISL_1117898	2021-02-02	Europe / Austria / Tyrol / Innsbruck	Environment	Innsbruck		unknown	unknown	unkown		Original	Wastewater		B.1	G	(NSP12_P323L,Spike_D614G)
73	hCoV-19/env/Austria/CeMM3745/2021	EPI_ISL_1117899	2021-02-02	Europe / Austria / Tyrol / Achenkirch	Environment	EMREG_BE_Hauptsitz AIZ Strass		unknown	unknown	unkown		Original	Wastewater		B.1	G	(NSP12_P323L,Spike_D614G)
74	hCoV-19/env/Austria/CeMM3746/2021	EPI_ISL_1117902	2021-01-28	Europe / Austria / Styria / Kapfenberg	Environment	WV M√ºrzverband, Gde. Kapfenberg ARA Kapfenberg M√ºrz IV 2/827		unknown	unknown	unkown		Original	Wastewater		B.1	G	(NSP12_P323L,Spike_D614G)
75	hCoV-19/env/Austria/CeMM3827/2021	EPI_ISL_1117903	2021-02-03	Europe / Austria / Lower Austria / Korneuburg	Environment	ARA AV Raum Korneuburg		unknown	unknown	unkown		Original	Wastewater sample - 24h composite	Local Transport	None	O	(N_R203K,N_G204R)
76	hCoV-19/env/Austria/CeMM3740/2021	EPI_ISL_1117905	2021-01-28	Europe / Austria / Styria / Kapfenberg	Environment	WV M√ºrzverband, Gde. Kapfenberg ARA Kapfenberg M√ºrz IV 2/827		unknown	unknown	unkown		Original	Wastewater		B.1	G	(NSP12_P323L,Spike_D614G)
77	hCoV-19/env/Austria/CeMM3832/2021	EPI_ISL_1117908	2021-02-04	Europe / Austria / Burgenland / Eisenstadt / Eisenstadt	Environment	Kl√§ranlage Eisenstadt		unknown	unknown	unkown		Original	Wastewater sample - 24h composite	Restaurant	None	O	(N_R203K,N_G204R)
78	hCoV-19/env/Austria/CeMM3818/2021	EPI_ISL_1117911	2021-02-05	Europe / Austria / Salzburg / Kaprun	Environment	ARA Zeller Becken		unknown	unknown	unkown		Original	Wastewater		B.1	G	(NSP12_P323L,Spike_D614G)
79	hCoV-19/env/Austria/CeMM3840/2021	EPI_ISL_1117912	2021-02-09	Europe / Austria / Vienna / Wien	Environment	EMREG_BE_ebswien hauptkl√§ranlage		unknown	unknown	unkown		Original	Wastewater sample - 24h composite	Restaurant	None	O	(N_R203K,N_G204R)
80	hCoV-19/env/Austria/CeMM3801/2021	EPI_ISL_1117913	2021-02-02	Europe / Austria / Vorarlberg / Hohenems	Environment	EMREG_BE_Abwasserverband Region Hohenems		unknown	unknown	unkown		Original	Wastewater		B.1	G	(NSP12_P323L,Spike_D614G)
81	hCoV-19/env/Austria/CeMM3828/2021	EPI_ISL_1117915	2021-02-08	Europe / Austria / Lower Austria / Zwettl / Zwettl	Environment	ARA Zwettl		unknown	unknown	unkown		Original	Wastewater sample - 24h composite	Pharmacy	None	O	(N_R203K,N_G204R)
82	hCoV-19/env/Austria/CeMM3814/2021	EPI_ISL_1117917	2021-02-05	Europe / Austria / Salzburg / Bischofshofen	Environment	EMREG_BE_Kl√§ranlage Pfarrwerfen		unknown	unknown	unkown		Original	Wastewater		B.1	G	(NSP12_P323L,Spike_D614G)
83	hCoV-19/env/Austria/CeMM3839/2021	EPI_ISL_1117918	2021-02-07	Europe / Austria / Vienna / Wien	Environment	EMREG_BE_ebswien hauptkl√§ranlage		unknown	unknown	unkown		Original	Wastewater sample - 24h composite	Pharmacy	None	O	(N_R203K,N_G204R)
84	hCoV-19/env/Liechtenstein/CeMM3811/2021	EPI_ISL_1118083	2021-02-03	Europe / Liechtenstein	Environment			unknown	unknown	unkown		Original	Wastewater		B.1	G	(NSP12_P323L,Spike_D614G)
85	hCoV-19/env/Austria/CeMM3798/2021	EPI_ISL_1118084	2021-02-03	Europe / Austria / Vorarlberg / Bildstein	Environment	EMREG_BE_Wasserverband Hofsteig		unknown	unknown	unkown		Original	Wastewater		B.1	G	(NSP12_P323L,Spike_D614G)
86	hCoV-19/env/Austria/CeMM3815/2021	EPI_ISL_1118085	2021-02-02	Europe / Austria / Salzburg / Salzburg	Environment	EMREG_BE_Siggerwiesen_2		unknown	unknown	unkown		Original	Wastewater		B.1.474	G	(NSP12_P323L,Spike_D614G,NSP13_K218R)
87	hCoV-19/env/Beijing/223/2020	EPI_ISL_1168770	2020-12-17	Asia / China / Beijing	Environment			NA	NA	NA		Original	Environmental swab		B.1.1.7	GRY	(Spike_H69del,NS8_Q27stop,NSP3_T183I,Spike_T716I,NS8_K68stop,NSP6_S106del,N_R203K,Spike_A570D,Spike_N501Y,NSP3_I1412T,NS8_R52I,Spike_P681H,Spike_Y144del,NSP6_G107del,Spike_D1118H,NSP6_F108del,NS8_Y73C,N_G204R,Spike_V70del,NSP12_P323L,Spike_D614G,N_D3L,Spike_S982A,N_S235F)
88	hCoV-19/env/Beijing/224/2020	EPI_ISL_1168771	2020-12-17	Asia / China / Beijing	Environment			NA	NA	NA		Original	Environmental swab		B.1.1.7	GRY	(Spike_H69del,NS8_Q27stop,NSP3_T183I,Spike_T716I,NS8_K68stop,NSP6_S106del,N_R203K,Spike_A570D,Spike_N501Y,NSP3_I1412T,NS8_R52I,Spike_P681H,Spike_Y144del,NSP6_G107del,NSP3_A890D,Spike_D1118H,NSP6_F108del,NS8_Y73C,N_G204R,Spike_V70del,NSP12_P323L,Spike_D614G,N_D3L,Spike_S982A,N_S235F)
89	hCoV-19/env/Austria/CeMM4146/2021	EPI_ISL_1180831	2021-02-09	Europe / Austria / Tyrol	Environment			Unknown	unknown	unkown		Original	Wastewater		B.1.160	G	(NSP3_A1279V,NSP4_M324I,NSP12_A185S,NSP13_E261D,NSP12_P323L,Spike_D614G,NSP12_V776L,NSP13_K218R)
90	hCoV-19/env/Austria/CeMM4209/2021	EPI_ISL_1180886	2021-02-10	Europe / Austria / Vorarlberg	Environment			Unknown	unknown	unkown		Original	Wastewater		B.1	G	(NSP12_P323L,Spike_D614G)
91	hCoV-19/env/Austria/CeMM4210/2021	EPI_ISL_1180887	2021-02-14	Europe / Austria / Vorarlberg	Environment			Unknown	unknown	unkown		Original	Wastewater		B.1	G	(NSP12_P323L,Spike_D614G)
92	hCoV-19/env/Austria/CeMM4211/2021	EPI_ISL_1180888	2021-02-10	Europe / Austria / Vorarlberg	Environment			Unknown	unknown	unkown		Original	Wastewater		B.1	G	(NSP12_P323L,Spike_D614G)
93	hCoV-19/env/Austria/CeMM4212/2021	EPI_ISL_1180889	2021-02-14	Europe / Austria / Vorarlberg	Environment			Unknown	unknown	unkown		Original	Wastewater		B.1	G	(NSP12_P323L,Spike_D614G)
94	hCoV-19/env/Austria/CeMM4213/2021	EPI_ISL_1180890	2021-02-14	Europe / Austria / Vorarlberg	Environment			Unknown	unknown	unkown		Original	Wastewater		B.1	G	(NSP12_P323L,Spike_D614G)
95	hCoV-19/env/Austria/CeMM4214/2021	EPI_ISL_1180891	2021-02-10	Europe / Austria / Vorarlberg	Environment			Unknown	unknown	unkown		Original	Wastewater		B.1	G	(NSP12_P323L,Spike_D614G)
96	hCoV-19/env/Austria/CeMM4215/2021	EPI_ISL_1180892	2021-02-14	Europe / Austria / Vorarlberg	Environment			Unknown	unknown	unkown		Original	Wastewater		B.1	G	(NSP12_P323L,Spike_D614G)
97	hCoV-19/env/Austria/CeMM4216/2021	EPI_ISL_1180893	2021-02-10	Europe / Austria / Carinthia	Environment			Unknown	unknown	unkown		Original	Wastewater		B.1	G	(NSP12_P323L,Spike_D614G)
98	hCoV-19/env/Austria/CeMM4217/2021	EPI_ISL_1180894	2021-02-13	Europe / Austria / Carinthia	Environment			Unknown	unknown	unkown		Original	Wastewater		B.1	G	(NSP3_A1279V,NSP12_A185S,NSP12_P323L,Spike_D614G)
99	hCoV-19/env/Austria/CeMM4218/2021	EPI_ISL_1180895	2021-02-07	Europe / Austria / Salzburg	Environment			Unknown	unknown	unkown		Original	Wastewater		B.1.1	G	(NSP12_P323L,Spike_D614G)
100	hCoV-19/env/Austria/CeMM4219/2021	EPI_ISL_1180896	2021-02-14	Europe / Austria / Salzburg	Environment			Unknown	unknown	unkown		Original	Wastewater		B.1.258	G	(NSP3_I1683T,NSP13_A598S,NSP9_M101I,NSP12_V720I,NSP12_P323L,Spike_D614G)
101	hCoV-19/env/Liechtenstein/CeMM4220/2021	EPI_ISL_1180897	2021-02-10	Europe / Liechtenstein	Environment			Unknown	unknown	unkown		Original	Wastewater		B.1	G	(NSP12_P323L,Spike_D614G)
102	hCoV-19/env/Austria/CeMM4221/2021	EPI_ISL_1180898	2021-02-10	Europe / Austria / Carinthia	Environment			Unknown	unknown	unkown		Original	Wastewater		B.1.258	G	(Spike_H69del,Spike_N439K,NSP9_M101I,Spike_V70del,NSP12_P323L,Spike_D614G)
103	hCoV-19/env/Austria/CeMM4222/2021	EPI_ISL_1180899	2021-02-13	Europe / Austria / Carinthia	Environment			Unknown	unknown	unkown		Original	Wastewater		B.1	GR	(N_P365S,N_R203K,N_G204R,NSP12_M196I,NSP12_P323L,Spike_D614G)
104	hCoV-19/env/Austria/CeMM4223/2021	EPI_ISL_1180900	2021-02-07	Europe / Austria / Salzburg	Environment			Unknown	unknown	unkown		Original	Wastewater		B.1	G	(NSP15_T105A,Spike_D614G)
105	hCoV-19/env/Austria/CeMM4224/2021	EPI_ISL_1180901	2021-02-10	Europe / Austria / Salzburg	Environment			Unknown	unknown	unkown		Original	Wastewater		B.1	G	(NSP3_K1077N,NSP12_P323L,Spike_D614G)
106	hCoV-19/env/Austria/CeMM4225/2021	EPI_ISL_1180902	2021-02-14	Europe / Austria / Salzburg	Environment			Unknown	unknown	unkown		Original	Wastewater		B.1	G	(NSP12_P323L,Spike_D614G)
107	hCoV-19/env/Austria/CeMM4226/2021	EPI_ISL_1180903	2021-02-03	Europe / Austria / Salzburg	Environment			Unknown	unknown	unkown		Original	Wastewater		B.1	G	(NSP12_P323L,Spike_D614G)
108	hCoV-19/env/Austria/CeMM4228/2021	EPI_ISL_1180904	2021-02-07	Europe / Austria / Salzburg	Environment			Unknown	unknown	unkown		Original	Wastewater		B.1	G	(NSP6_N205del,NSP6_I202del,NSP6_T203del,NSP6_M211del,NSP6_T206del,NSP6_L207del,NSP6_G204del,NSP6_Q208del,NSP6_C215S,NSP6_F200del,NSP6_F201del,NSP6_C209del,NSP6_I210del,NSP6_I199del,NSP6_V213del,NSP12_P323L,NSP6_Y214del,NSP6_L212del)
109	hCoV-19/env/Austria/CeMM4229/2021	EPI_ISL_1180905	2021-02-14	Europe / Austria / Salzburg	Environment			Unknown	unknown	unkown		Original	Wastewater		B.1.160	GH	(N_M234I,Spike_S477N,NSP3_A1279V,NSP4_M324I,NSP12_A185S,NS3_Q57H,NSP13_E261D,NSP12_P323L,Spike_D614G,N_A376T,NSP12_V776L,NSP13_K218R)
110	hCoV-19/env/Austria/CeMM4230/2021	EPI_ISL_1180906	2021-02-14	Europe / Austria / Carinthia	Environment			Unknown	unknown	unkown		Original	Wastewater		B.1.177.81	GV	(NS3_S166L,NSP8_P10S,NSP12_P323L,Spike_D614G,N_A220V,Spike_A222V)
111	hCoV-19/env/Austria/CeMM4231/2021	EPI_ISL_1180907	2021-02-06	Europe / Austria / Salzburg	Environment			Unknown	unknown	unkown		Original	Wastewater		B.1.1.7	GRY	(Spike_H69del,NS8_Q27stop,NSP3_T183I,NSP3_A890D,N_R203K,Spike_A570D,N_G204R,Spike_V70del,Spike_N501Y,NS8_R52I,NSP12_P323L,Spike_D614G,Spike_Y144del,Spike_S982A,N_S235F)
112	hCoV-19/env/Austria/CeMM4232/2021	EPI_ISL_1180908	2021-02-10	Europe / Austria / Salzburg	Environment			Unknown	unknown	unkown		Original	Wastewater		B.1.1.7	GRY	(Spike_H69del,NS8_Q27stop,NSP3_T183I,NSP3_A890D,NSP6_G107del,NS8_K68stop,NSP6_S106del,N_R203K,Spike_A570D,Spike_D1118H,NSP6_F108del,NS8_Y73C,N_G204R,Spike_V70del,Spike_N501Y,NS8_R52I,NSP12_P323L,Spike_P681H,Spike_D614G,Spike_Y144del,Spike_S982A,N_S235F)
113	hCoV-19/env/Austria/CeMM4233/2021	EPI_ISL_1180909	2021-02-14	Europe / Austria / Salzburg	Environment			Unknown	unknown	unkown		Original	Wastewater		B.1.1.7	GRY	(Spike_H69del,NS8_Q27stop,NSP3_T183I,Spike_T716I,NS8_K68stop,NSP6_S106del,N_R203K,Spike_A570D,Spike_N501Y,NSP3_I1412T,NS8_R52I,Spike_P681H,Spike_Y144del,NSP6_G107del,NSP3_A890D,Spike_D1118H,NSP6_F108del,NS8_Y73C,N_G204R,Spike_V70del,NSP12_P323L,Spike_D614G,N_D3L,Spike_S982A,N_S235F)
114	hCoV-19/env/Austria/CeMM4234/2021	EPI_ISL_1180910	2021-02-15	Europe / Austria / Lower Austria	Environment			Unknown	unknown	unkown		Original	Wastewater sample - 24h composite	Grocery Shop	None	O	(N_R203K,N_G204R)
115	hCoV-19/env/Austria/CeMM4235/2021	EPI_ISL_1180911	2021-02-15	Europe / Austria / Lower Austria	Environment			Unknown	unknown	unkown		Original	Wastewater sample - 24h composite	Grocery Shop	None	O	(N_R203K,N_G204R)
116	hCoV-19/env/Austria/CeMM4236/2021	EPI_ISL_1180912	2021-02-15	Europe / Austria / Lower Austria	Environment			Unknown	unknown	unkown		Original	Wastewater sample - 24h composite	Local Transport	None	O	(N_R203K,N_K233I,N_G204R)
117	hCoV-19/env/Austria/CeMM4237/2021	EPI_ISL_1180913	2021-02-15	Europe / Austria / Lower Austria	Environment			Unknown	unknown	unkown		Original	Wastewater sample - 24h composite	Local Transport	None	O	(N_R203K,N_G204R)
118	hCoV-19/env/Austria/CeMM4238/2021	EPI_ISL_1180914	2021-02-15	Europe / Austria / Lower Austria	Environment			Unknown	unknown	unkown		Original	Wastewater sample - 24h composite	Local Transport	None	O	(N_R203K,N_G204R)
119	hCoV-19/env/Austria/CeMM4239/2021	EPI_ISL_1180915	2021-02-15	Europe / Austria / Lower Austria	Environment			Unknown	unknown	unkown		Original	Wastewater sample - 24h composite	Local Transport	None	O	(N_R203K,N_G204R)
120	hCoV-19/env/Austria/CeMM4241/2021	EPI_ISL_1180916	2021-02-16	Europe / Austria / Lower Austria	Environment			Unknown	unknown	unkown		Original	Wastewater sample - 24h composite	Local Transport	None	O	(N_R203K,N_G204R)
121	hCoV-19/env/Austria/CeMM4242/2021	EPI_ISL_1180917	2021-02-16	Europe / Austria / Lower Austria	Environment			Unknown	unknown	unkown		Original	Wastewater sample - 24h composite	Local Transport	None	O	(N_R203K,N_G204R)
122	hCoV-19/env/Austria/CeMM4243/2021	EPI_ISL_1180918	2021-02-16	Europe / Austria / Lower Austria	Environment			Unknown	unknown	unkown		Original	Wastewater sample - 24h composite	Local Transport	None	O	(N_R203K,N_G204R)
123	hCoV-19/env/Austria/CeMM4245/2021	EPI_ISL_1180919	2021-02-17	Europe / Austria / Lower Austria	Environment			Unknown	unknown	unkown		Original	Wastewater sample - 24h composite	Hotel	None	O	(N_S232R,N_R203K,N_G204R,N_A217D)
124	hCoV-19/env/Austria/CeMM4246/2021	EPI_ISL_1180920	2021-02-17	Europe / Austria / Lower Austria	Environment			Unknown	unknown	unkown		Original	Wastewater sample - 24h composite	Hotel	None	O	(N_R203K,N_G204R)
125	hCoV-19/env/Austria/CeMM4247/2021	EPI_ISL_1180921	2021-02-17	Europe / Austria / Lower Austria	Environment			Unknown	unknown	unkown		Original	Wastewater sample - 24h composite	Easy Bike	None	O	(N_R203K,N_G204R)
126	hCoV-19/env/Austria/CeMM4248/2021	EPI_ISL_1180922	2021-02-17	Europe / Austria / Lower Austria	Environment			Unknown	unknown	unkown		Original	Wastewater sample - 24h composite	Grocery Shop	None	O	(N_R203K,N_G204R)
127	hCoV-19/env/Austria/CeMM4250/2021	EPI_ISL_1180923	2021-02-17	Europe / Austria / Lower Austria	Environment			Unknown	unknown	unkown		Original	Wastewater sample - 24h composite	Restaurant	None	O	(N_R203K,N_G204R)
128	hCoV-19/env/Austria/CeMM4251/2021	EPI_ISL_1180924	2021-02-17	Europe / Austria / Lower Austria	Environment			Unknown	unknown	unkown		Original	Wastewater sample - 24h composite	Restaurant	None	O	(N_R203K,N_G204R)
129	hCoV-19/env/Austria/CeMM4252/2021	EPI_ISL_1180925	2021-02-09	Europe / Austria / Upper Austria	Environment			Unknown	unknown	unkown		Original	Wastewater sample - 24h composite	Bangladeshi currency (20BDT) taken by swab	None	O	(N_R203K,N_G204R)
130	hCoV-19/env/Austria/CeMM4254/2021	EPI_ISL_1180926	2021-02-09	Europe / Austria / Upper Austria	Environment			Unknown	unknown	unkown		Original	Wastewater sample - 24h composite		B.1.1.294	GR	(Spike_T95I,NSP3_L72F,NSP2_C326Y,NSP3_D218E,NSP13_S100G,N_R203K,N_N8T,Spike_A688S,N_G204R,NSP3_N1383Y,NSP3_T1384S,NSP12_P323L,Spike_D614G,NSP13_P529L,NS8_A65G)
131	hCoV-19/env/Austria/CeMM4255/2021	EPI_ISL_1180927	2021-02-09	Europe / Austria / Upper Austria	Environment			Unknown	unknown	unkown		Original	Wastewater sample - 24h composite		B.1.1.294	GR	(Spike_T95I,NSP3_L72F,NSP2_C326Y,NSP3_D218E,NSP13_S100G,N_R203K,N_N8T,Spike_A688S,N_G204R,NSP3_N1383Y,NSP3_T1384S,NSP12_P323L,Spike_D614G,NSP13_P529L,NS8_A65G)
132	hCoV-19/env/Austria/CeMM4256/2021	EPI_ISL_1180928	2021-02-14	Europe / Austria / Vienna	Environment			Unknown	unknown	unkown		Original	Wastewater sample - 24h composite		B.1	G	(M_D3G,NS7a_R118I,NSP12_P323L,Spike_D614G,NSP4_M33I)
133	hCoV-19/env/Austria/CeMM4257/2021	EPI_ISL_1180929	2021-02-16	Europe / Austria / Vienna	Environment			Unknown	unknown	unkown		Original	Wastewater sample - 24h composite		B.1	G	(M_D3G,NS7a_R118I,NSP12_P323L,Spike_D614G,NSP4_M33I)
134	hCoV-19/env/Austria/CeMM4258/2021	EPI_ISL_1180930	2021-02-16	Europe / Austria / Vienna	Environment			Unknown	unknown	unkown		Original	Wastewater sample - 24h composite		B.1	G	(NSP14_W509C,NS7a_R118I,NSP12_P323L,Spike_D614G,NSP4_M33I)
135	hCoV-19/env/Austria/CeMM4259/2021	EPI_ISL_1180931	2021-02-13	Europe / Austria / Vienna	Environment			Unknown	unknown	unkown		Original	Wastewater sample - 24h composite		B.1	G	(M_D3G,NS7a_R118I,NSP12_P323L,Spike_D614G,NSP4_M33I)
136	hCoV-19/env/Austria/CeMM4392/2021	EPI_ISL_1209268	2021-02-14	Europe / Austria / Styria	Environment			unknown	unknown	unkown		Original	Wastewater		B.1.153	G	(Spike_T716I,Spike_D1118H,Spike_P681H,Spike_D614G,Spike_L650J)
137	hCoV-19/env/Austria/CeMM4509/2021	EPI_ISL_1209335	2021-02-20	Europe / Austria / Lower Austria	Environment			unknown	unknown	unkown		Original	Wastewater sample - 24h composite		B.1.1.7	GRY	(Spike_H69del,NS8_Q27stop,NSP3_T183I,Spike_T716I,NS8_K68stop,NSP6_S106del,N_R203K,Spike_A570D,Spike_N501Y,NSP3_I1412T,NS8_R52I,Spike_P681H,Spike_Y144del,NSP6_G107del,NSP3_A890D,Spike_D1118H,NSP6_F108del,NS8_Y73C,N_G204R,Spike_V70del,NSP12_P323L,Spike_D614G,N_D3L,Spike_S982A,N_S235F)
138	hCoV-19/env/Austria/CeMM4510/2021	EPI_ISL_1209336	2021-02-20	Europe / Austria / Lower Austria	Environment			unknown	unknown	unkown		Original	Wastewater sample - 24h composite		B.1.1	GR	(NSP3_A890D,N_R203K,NS8_Y73C,N_G204R,NSP12_P323L,Spike_S982A,N_S235F)
139	hCoV-19/env/Austria/CeMM4511/2021	EPI_ISL_1209337	2021-02-22	Europe / Austria / Lower Austria	Environment			unknown	unknown	unkown		Original	Wastewater sample - 24h composite		B.1.177.43	GV	(NSP14_I15T,N_P365S,NSP6_A136V,NSP12_P323L,Spike_D614G,N_A220V,Spike_A222V)
140	hCoV-19/env/Austria/CeMM4512/2021	EPI_ISL_1209338	2021-02-22	Europe / Austria / Lower Austria	Environment			unknown	unknown	unkown		Original	Wastewater sample - 24h composite		B.1	G	(NSP6_A136V,NSP12_P323L,Spike_D614G)
141	hCoV-19/env/Austria/CeMM4513/2021	EPI_ISL_1209339	2021-02-22	Europe / Austria / Lower Austria	Environment			unknown	unknown	unkown		Original	Wastewater sample - 24h composite		B.1.177	GV	(NSP12_P323L,Spike_D614G,N_A220V,Spike_A222V)
142	hCoV-19/env/Austria/CeMM4515/2021	EPI_ISL_1209340	2021-02-18	Europe / Austria / Burgenland	Environment			unknown	unknown	unkown		Original	Wastewater sample - 24h composite		B.1	G	(NSP12_P323L,Spike_D614G)
143	hCoV-19/env/Austria/CeMM4516/2021	EPI_ISL_1209341	2021-02-19	Europe / Austria / Burgenland	Environment			unknown	unknown	unkown		Original	Wastewater sample - 24h composite		B.1.177	GV	(NSP12_P323L,Spike_D614G,N_A220V,Spike_A222V)
144	hCoV-19/env/Austria/CeMM4519/2021	EPI_ISL_1209342	2021-02-18	Europe / Austria / Upper Austria	Environment			unknown	unknown	unkown		Original	Wastewater sample - 24h composite		B.1	G	(NSP12_P323L,Spike_D614G)
145	hCoV-19/env/Austria/CeMM4521/2021	EPI_ISL_1209343	2021-02-18	Europe / Austria / Upper Austria	Environment			unknown	unknown	unkown		Original	Wastewater sample - 24h composite		B.1	GV	(NSP12_P323L,Spike_D614G,Spike_A222V)
146	hCoV-19/env/Austria/CeMM4523/2021	EPI_ISL_1209344	2021-02-21	Europe / Austria / Vienna	Environment			unknown	unknown	unkown		Original	Wastewater sample - 24h composite		B.1	G	(N_V72I,NSP12_P323L,Spike_D614G)
147	hCoV-19/env/Austria/CeMM4524/2021	EPI_ISL_1209345	2021-02-21	Europe / Austria / Vienna	Environment			unknown	unknown	unkown		Original	Wastewater sample - 24h composite		B.1	G	(NSP12_P323L,Spike_D614G)
148	hCoV-19/env/Austria/CeMM4525/2021	EPI_ISL_1209346	2021-02-17	Europe / Austria / Lower Austria	Environment			unknown	unknown	unkown		Original	Wastewater sample - 24h composite		B.1.1.10	GR	(NSP6_P198L,NS8_L95F,N_R203K,N_G204R,NSP12_P323L,Spike_D614G)
149	hCoV-19/env/Austria/CeMM4527/2021	EPI_ISL_1209347	2021-02-17	Europe / Austria / Lower Austria	Environment			unknown	unknown	unkown		Original	Wastewater sample - 24h composite		B.1	G	(NSP6_P198L,NS8_L95F,NSP12_P323L,Spike_D614G)
150	hCoV-19/env/Austria/CeMM4528/2021	EPI_ISL_1209348	2021-02-17	Europe / Austria / Lower Austria	Environment			unknown	unknown	unkown		Original	Wastewater sample - 24h composite		B.1	GV	(NSP12_P323L,Spike_D614G,Spike_A222V)
151	hCoV-19/env/Austria/CeMM4530/2021	EPI_ISL_1209349	2021-02-17	Europe / Austria / Lower Austria	Environment			unknown	unknown	unkown		Original	Wastewater sample - 24h composite		B.1.1.10	G	(NSP2_L266F,NSP6_P198L,NS8_L95F,NSP3_M560I,NSP4_Y300S,NSP2_P129S,NSP12_P323L,Spike_D614G,Spike_V1228L,Spike_L452R)
152	hCoV-19/env/Austria/CeMM4531/2021	EPI_ISL_1209350	2021-02-21	Europe / Austria / Lower Austria	Environment			unknown	unknown	unkown		Original	Wastewater sample - 24h composite		B.1	G	(NSP12_P323L,Spike_D614G)
153	hCoV-19/env/Austria/CeMM4534/2021	EPI_ISL_1209351	2021-02-21	Europe / Austria / Lower Austria	Environment			unknown	unknown	unkown		Original	Wastewater sample - 24h composite		B.1	G	(NS3_Q57H,N_G204R,NSP12_P323L,Spike_D614G)
154	hCoV-19/env/Austria/CeMM4535/2021	EPI_ISL_1209352	2021-02-21	Europe / Austria / Lower Austria	Environment			unknown	unknown	unkown		Original	Wastewater sample - 24h composite		B.1.160	GH	(M_I52T,N_L139F,Spike_S477N,NSP4_M324I,NSP12_A185S,NS3_Q57H,NSP3_K384N,NSP13_E261D,NSP12_P323L,Spike_D614G,N_A376T,NSP12_V776L,NSP13_K218R)
155	hCoV-19/env/Austria/CeMM4536/2021	EPI_ISL_1209353	2021-02-21	Europe / Austria / Lower Austria	Environment			unknown	unknown	unkown		Original	Wastewater sample - 24h composite		B.1	G	(NSP12_P323L,Spike_D614G)
156	hCoV-19/env/Austria/CeMM4537/2021	EPI_ISL_1209354	2021-02-22	Europe / Austria / Lower Austria	Environment			unknown	unknown	unkown		Original	Wastewater sample - 24h composite		B.1	G	(NSP6_P198L,NSP3_A890D,NSP12_P323L,Spike_D614G)
157	hCoV-19/env/Austria/CeMM4538/2021	EPI_ISL_1209355	2021-02-22	Europe / Austria / Lower Austria	Environment			unknown	unknown	unkown		Original	Wastewater sample - 24h composite		B.1.1.7	GRY	(Spike_H69del,NS8_Q27stop,NSP3_T183I,Spike_T716I,NSP6_S106del,N_R203K,Spike_A570D,Spike_N501Y,NSP3_I1412T,NS8_R52I,Spike_P681H,Spike_Y144del,NSP6_G107del,NSP3_A890D,Spike_D1118H,NSP6_F108del,NS8_Y73C,N_G204R,Spike_V70del,NSP12_P323L,Spike_D614G,N_D3L,Spike_S982A,N_S235F)
158	hCoV-19/env/Austria/CeMM4540/2021	EPI_ISL_1209356	2021-02-22	Europe / Austria / Lower Austria	Environment			unknown	unknown	unkown		Original	Wastewater sample - 24h composite		B.1.1.7	GRY	(Spike_H69del,NS8_Q27stop,NSP3_T183I,Spike_T716I,NSP6_S106del,N_R203K,Spike_A570D,Spike_N501Y,NSP3_I1412T,NS8_R52I,Spike_P681H,Spike_Y144del,NSP6_G107del,NSP3_A890D,Spike_D1118H,NSP6_F108del,NS8_Y73C,N_G204R,Spike_V70del,NSP12_P323L,Spike_D614G,N_D3L,Spike_S982A,N_S235F)
159	hCoV-19/env/Austria/CeMM4541/2021	EPI_ISL_1209357	2021-02-22	Europe / Austria / Lower Austria	Environment			unknown	unknown	unkown		Original	Wastewater sample - 24h composite		B.1.1.7	GRY	(Spike_H69del,NS8_Q27stop,NSP3_T183I,Spike_T716I,NSP6_S106del,N_R203K,Spike_A570D,NSP8_A21S,Spike_N501Y,NSP16_H186Y,NSP3_I1412T,NS8_R52I,Spike_P681H,Spike_Y144del,NSP6_G107del,NSP3_A890D,Spike_D1118H,NSP6_F108del,NS8_Y73C,N_G204R,Spike_V70del,NSP12_P323L,Spike_D614G,N_D3L,Spike_S982A,N_S235F)
160	hCoV-19/env/Austria/CeMM4542/2021	EPI_ISL_1209358	2021-02-22	Europe / Austria / Lower Austria	Environment			unknown	unknown	unkown		Original	Wastewater sample - 24h composite		B.1.1.7	GRY	(Spike_H69del,NS8_Q27stop,NSP3_T183I,Spike_T716I,NSP6_S106del,N_R203K,Spike_A570D,Spike_N501Y,NSP3_I1412T,NS8_R52I,Spike_P681H,Spike_Y144del,NSP6_G107del,NSP3_A890D,Spike_D1118H,NSP6_F108del,NS8_Y73C,N_G204R,Spike_V70del,NSP12_P323L,Spike_D614G,N_D3L,Spike_S982A,N_S235F)
161	hCoV-19/env/Austria/CeMM4543/2021	EPI_ISL_1209359	2021-02-23	Europe / Austria / Lower Austria	Environment			unknown	unknown	unkown		Original	Wastewater sample - 24h composite		B.1.1.7	GRY	(Spike_H69del,NS8_Q27stop,NSP5_H172del,NSP3_T183I,Spike_T716I,NS8_K68stop,NSP6_S106del,N_R203K,Spike_A570D,Spike_N501Y,NSP3_I1412T,NS8_R52I,Spike_P681H,Spike_Y144del,NSP6_G107del,NSP3_A890D,Spike_D1118H,NSP6_F108del,NS8_Y73C,NSP5_A173P,N_G204R,Spike_V70del,NSP12_P323L,Spike_D614G,N_D3L,Spike_S982A,N_S235F)
162	hCoV-19/env/Austria/CeMM4544/2021	EPI_ISL_1209360	2021-02-23	Europe / Austria / Lower Austria	Environment			unknown	unknown	unkown		Original	Wastewater sample - 24h composite		B.1	G	(NSP12_P323L,Spike_D614G)
163	hCoV-19/env/Austria/CeMM4545/2021	EPI_ISL_1209361	2021-02-23	Europe / Austria / Lower Austria	Environment			unknown	unknown	unkown		Original	Wastewater sample - 24h composite		B.1	G	(NSP14_I15T,NSP6_A136V,NSP12_P323L,Spike_D614G,N_S33I)
164	hCoV-19/env/Austria/CeMM4546/2021	EPI_ISL_1209362	2021-02-23	Europe / Austria / Lower Austria	Environment			unknown	unknown	unkown		Original	Wastewater sample - 24h composite		B.1.177	G	(NSP12_P323L,Spike_D614G,Spike_L452R)
165	hCoV-19/env/Austria/CeMM4547/2021	EPI_ISL_1209363	2021-02-23	Europe / Austria / Lower Austria	Environment			unknown	unknown	unkown		Original	Wastewater sample - 24h composite		B.1.177.43	GV	(NSP14_I15T,N_P365S,NSP6_A136V,NSP12_P323L,NSP3_L257V,Spike_D614G,N_A220V,N_S33I,Spike_A222V)
166	hCoV-19/env/Austria/CeMM4548/2021	EPI_ISL_1209364	2021-02-23	Europe / Austria / Lower Austria	Environment			unknown	unknown	unkown		Original	Wastewater sample - 24h composite		B.1.1.7	GRY	(Spike_H69del,NS8_Q27stop,NSP3_T183I,Spike_T716I,NSP6_S106del,N_R203K,Spike_A570D,Spike_N501Y,NSP3_I1412T,NS8_R52I,Spike_P681H,Spike_Y144del,NSP6_G107del,NSP3_A890D,Spike_D1118H,NSP6_F108del,NS8_Y73C,N_G204R,N_D3E,Spike_V70del,NSP12_P323L,Spike_D614G,Spike_S982A,N_S235F)
167	hCoV-19/env/Austria/CeMM4651/2021	EPI_ISL_1209369	2021-02-20	Europe / Austria / Lower Austria	Environment			unknown	unknown	unkown		Original	Wastewater sample - 24h composite		B.1.1.7	GRY	(Spike_H69del,NS8_Q27stop,NSP3_T183I,Spike_T716I,NS8_K68stop,NSP6_S106del,N_R203K,Spike_A570D,Spike_N501Y,NSP3_I1412T,NS8_R52I,Spike_P681H,Spike_Y144del,NSP6_G107del,NSP3_A890D,Spike_D1118H,NSP6_F108del,NS8_Y73C,N_G204R,Spike_V70del,NSP12_P323L,Spike_D614G,N_D3L,Spike_S982A,N_S235F)
168	hCoV-19/env/USA/FL-UF-39/2021	EPI_ISL_1273074	2021-01-12	North America / USA / Florida / Levy County	Environment			unknown	unknown	unknown		Original	Sewage		B.1.160	G	(N_M234I,NSP12_A185S,NSP13_E261D,NSP12_P323L,Spike_D614G,NSP12_V776L,NSP13_K218R)
169	hCoV-19/env/USA/FL-UF-40/2020	EPI_ISL_1273075	2020-08-12	North America / USA / Florida / Levy County	Environment			unknown	unknown	unknown		Original	Sewage		B.1.367	G	(Spike_H69del,N_M234I,Spike_L189F,NS3_P258S,Spike_N439K,Spike_V772I,N_Q163L,NSP9_M101I,Spike_V70del,NS8_R52I,NSP12_P323L,Spike_D614G)
170	hCoV-19/env/United Arab Emirates/ADAFSA-01/2020	EPI_ISL_1317742	2020-12-30	Asia / United Arab Emirates / Abu Dhabi Emirate	Environment		Notification based Surveillance	unknown	unknown	unknown		Original	Surface swab		B.1.1.7	GR	(NS8_Q27stop,NSP3_T183I,NSP3_A890D,Spike_T716I,N_R203K,Spike_A570D,Spike_D1118H,NS8_Y73C,N_G204R,Spike_N501Y,NS8_R52I,NSP12_P323L,Spike_P681H,Spike_D614G,N_D3L,Spike_S982A,N_S235F)
171	hCoV-19/env/United Arab Emirates/ADAFSA-02/2020	EPI_ISL_1318094	2020-12-30	Asia / United Arab Emirates / Abu Dhabi Emirate	Environment		Notification based Surveillance	unknown	unknown	unknown		Original	Surface swab		B.1.1.7	GRY	(Spike_H69del,NS8_Q27stop,NSP3_T183I,Spike_T716I,NS8_K68stop,NSP6_S106del,N_R203K,Spike_A570D,NSP2_K534R,Spike_N501Y,NSP3_I1412T,NS8_R52I,Spike_P681H,NSP3_T24N,Spike_Y144del,NSP6_G107del,NSP3_A890D,NSP6_F108del,NS8_Y73C,N_G204R,Spike_V70del,NSP12_P323L,Spike_D614G,N_D3L,Spike_S982A,N_S235F)
172	hCoV-19/env/Austria/CeMM4529/2021	EPI_ISL_1495272	2021-02-17	Europe / Austria / Lower Austria	Environment			unknown	unknown	unknown		Original	Wastewater sample - 24h composite		B.1.1.7	GRY	(Spike_H69del,NS8_Q27stop,NSP3_T183I,Spike_T716I,NS8_K68stop,NSP6_S106del,N_R203K,Spike_A570D,Spike_N501Y,NSP3_I1412T,NS8_R52I,Spike_P681H,Spike_Y144del,NSP6_G107del,NSP3_A890D,Spike_D1118H,NSP6_F108del,NS8_Y73C,N_G204R,Spike_V70del,NSP12_P323L,Spike_D614G,N_D3L,Spike_S982A,N_S235F)
173	hCoV-19/env/Austria/CeMM4532/2021	EPI_ISL_1495273	2021-02-21	Europe / Austria / Lower Austria	Environment			unknown	unknown	unknown		Original	Wastewater sample - 24h composite		B.1.1.7	GRY	(Spike_H69del,NS8_Q27stop,NSP3_T183I,Spike_T716I,NS8_K68stop,NSP6_S106del,N_R203K,Spike_A570D,Spike_N501Y,NSP3_I1412T,NS8_R52I,Spike_P681H,Spike_Y144del,NSP6_G107del,NSP3_A890D,Spike_D1118H,NSP6_F108del,NS8_Y73C,N_G204R,Spike_V70del,NSP12_P323L,Spike_D614G,N_D3L,Spike_S982A,N_S235F)
174	hCoV-19/env/Austria/CeMM5032/2021	EPI_ISL_1495362	2021-02-24	Europe / Austria / Vorarlberg	Environment			unknown	unknown	unknown		Original	Wastewater		B.1	G	(Spike_I651J,NSP5_D229B,NSP12_P323L,Spike_D614G)
175	hCoV-19/env/Austria/CeMM5033/2021	EPI_ISL_1495363	2021-02-28	Europe / Austria / Vorarlberg	Environment			unknown	unknown	unknown		Original	Wastewater		B.1.1	GR	(Spike_T716I,N_R203K,Spike_D1118H,NSP4_A380T,N_G204R,Spike_N501Y,Spike_P681H,Spike_D614G)
176	hCoV-19/env/Austria/CeMM5034/2021	EPI_ISL_1495364	2021-02-23	Europe / Austria / Vorarlberg	Environment			unknown	unknown	unknown		Original	Wastewater		B.1.1.7	GR	(NSP3_T183I,NSP6_G107del,Spike_T716I,NSP6_S106del,N_R203K,Spike_D1118H,NSP6_F108del,NS8_Y73C,N_G204R,NSP2_P129S,Spike_N501Y,NSP12_P323L,Spike_P681H,Spike_D614G,Spike_S982A)
177	hCoV-19/env/Austria/CeMM5035/2021	EPI_ISL_1495365	2021-02-26	Europe / Austria / Vorarlberg	Environment			unknown	unknown	unknown		Original	Wastewater		B.1.1.7	GRY	(Spike_H69del,NS8_Q27stop,NSP3_T1465I,NSP3_T183I,Spike_T716I,NS8_I121L,NSP6_S106del,N_R203K,Spike_A570D,Spike_N501Y,NSP3_I1412T,NS8_R52I,Spike_P681H,Spike_Y144del,NSP6_G107del,NSP3_A890D,Spike_D1118H,NSP6_F108del,NS8_Y73C,N_G204R,Spike_V70del,NSP12_P323L,Spike_D614G,N_D3L,Spike_S982A,N_S235F)
178	hCoV-19/env/Austria/CeMM5036/2021	EPI_ISL_1495366	2021-02-28	Europe / Austria / Vorarlberg	Environment			unknown	unknown	unknown		Original	Wastewater		B.1.1.7	GRY	(Spike_H69del,NS8_Q27stop,NSP3_T183I,Spike_T716I,NSP6_S106del,N_R203K,Spike_A570D,Spike_N501Y,NSP3_I1412T,NS8_R52I,Spike_P681H,Spike_Y144del,NSP6_G107del,NSP3_A890D,Spike_D1118H,NSP6_F108del,NS8_Y73C,N_G204R,Spike_V70del,NSP12_P323L,Spike_D614G,N_D3L,Spike_S982A,N_S235F)
179	hCoV-19/env/Austria/CeMM5037/2021	EPI_ISL_1495367	2021-02-28	Europe / Austria / Vorarlberg	Environment			unknown	unknown	unknown		Original	Wastewater		B.1.1.7	GRY	(Spike_H69del,NS8_Q27stop,NSP3_A890D,Spike_T716I,N_R203K,Spike_D1118H,NS8_Y73C,N_G204R,N_D3E,Spike_V70del,Spike_N501Y,NS8_R52I,NSP12_P323L,Spike_P681H,Spike_Y144del,Spike_S982A,N_S235F)
180	hCoV-19/env/Austria/CeMM5038/2021	EPI_ISL_1495368	2021-02-24	Europe / Austria / Vorarlberg	Environment			unknown	unknown	unknown		Original	Wastewater		B.1.1.7	GRY	(Spike_H69del,NS8_Q27stop,NSP3_A890D,NSP6_G107del,Spike_T716I,NSP6_S106del,N_R203K,Spike_D1118H,NSP5_L75F,NSP6_F108del,NS8_Y73C,N_G204R,Spike_V70del,Spike_N501Y,NS8_R52I,NSP12_P323L,Spike_P681H,Spike_D614G,Spike_Y144del,N_D3L,Spike_S982A,N_S235F)
181	hCoV-19/env/Austria/CeMM5039/2021	EPI_ISL_1495369	2021-02-26	Europe / Austria / Vorarlberg	Environment			unknown	unknown	unknown		Original	Wastewater		B.1.1.7	GRY	(Spike_H69del,NS8_Q27stop,Spike_T716I,NS8_K68stop,NSP6_S106del,N_R203K,Spike_A570D,Spike_N501Y,NSP3_I1412T,NS8_R52I,Spike_P681H,Spike_Y144del,NSP1_T78A,NS3_A72S,NSP6_G107del,NSP6_F108del,NS8_Y73C,N_D3E,N_G204P,Spike_V70del,NSP12_P323L,Spike_D614G,N_S235F)
182	hCoV-19/env/Austria/CeMM5040/2021	EPI_ISL_1495370	2021-02-28	Europe / Austria / Vorarlberg	Environment			unknown	unknown	unknown		Original	Wastewater		None	O	()
183	hCoV-19/env/Austria/CeMM5041/2021	EPI_ISL_1495371	2021-02-23	Europe / Austria / Carinthia	Environment			unknown	unknown	unknown		Original	Wastewater		None	O	()
184	hCoV-19/env/Austria/CeMM5043/2021	EPI_ISL_1495372	2021-02-27	Europe / Austria / Carinthia	Environment			unknown	unknown	unknown		Original	Wastewater		None	O	()
185	hCoV-19/env/Austria/CeMM5044/2021	EPI_ISL_1495373	2021-02-23	Europe / Austria / Salzburg	Environment			unknown	unknown	unknown		Original	Wastewater		None	O	()
186	hCoV-19/env/Liechtenstein/CeMM5046/2021	EPI_ISL_1495374	2021-02-24	Europe / Liechtenstein	Environment			unknown	unknown	unknown		Original	Wastewater		None	O	()
187	hCoV-19/env/Liechtenstein/CeMM5047/2021	EPI_ISL_1495375	2021-02-28	Europe / Liechtenstein	Environment			unknown	unknown	unknown		Original	Wastewater		B.1	G	(NSP12_P323L,Spike_D614G)
188	hCoV-19/env/Austria/CeMM5048/2021	EPI_ISL_1495376	2021-02-21	Europe / Austria / Salzburg	Environment			unknown	unknown	unknown		Original	Wastewater		None	O	()
189	hCoV-19/env/Austria/CeMM5049/2021	EPI_ISL_1495377	2021-02-24	Europe / Austria / Salzburg	Environment			unknown	unknown	unknown		Original	Wastewater		None	O	()
190	hCoV-19/env/Austria/CeMM5050/2021	EPI_ISL_1495378	2021-02-26	Europe / Austria / Salzburg	Environment			unknown	unknown	unknown		Original	Wastewater		None	O	()
191	hCoV-19/env/Austria/CeMM5051/2021	EPI_ISL_1495379	2021-02-28	Europe / Austria / Salzburg	Environment			unknown	unknown	unknown		Original	Wastewater		B.1.160	G	(NSP13_E261D,NSP6_V24I,NSP12_P323L,Spike_D614G,NSP13_K218R)
192	hCoV-19/env/Austria/CeMM5053/2021	EPI_ISL_1495380	2021-02-24	Europe / Austria / Salzburg	Environment			unknown	unknown	unknown		Original	Wastewater		B.1.1	G	(NSP5_A129V,NSP12_P323L,Spike_D614G,Spike_S982A)
193	hCoV-19/env/Austria/CeMM5054/2021	EPI_ISL_1495381	2021-02-26	Europe / Austria / Salzburg	Environment			unknown	unknown	unknown		Original	Wastewater		B.1.258	G	(NSP5_G71S,NSP12_V776L)
194	hCoV-19/env/Austria/CeMM5056/2021	EPI_ISL_1495382	2021-02-22	Europe / Austria / Salzburg	Environment			unknown	unknown	unknown		Original	Wastewater		B.1.177	GH	(NSP3_A890D,NSP6_G107del,NS3_G172R,NSP3_K1077N,NSP6_S106del,NSP6_F108del,NSP3_P1103S,NS3_Q57H,NSP3_I1412T,NSP12_A423T,NSP12_P323L,Spike_D614G,NSP3_D1121N,Spike_Q677H)
195	hCoV-19/env/Austria/CeMM5057/2021	EPI_ISL_1495383	2021-02-24	Europe / Austria / Salzburg	Environment			unknown	unknown	unknown		Original	Wastewater		B.1	G	(Spike_T716I,Spike_L189F,NSP3_H295Y,NSP12_P323L,Spike_P681H,Spike_D614G)
196	hCoV-19/env/Austria/CeMM5069/2021	EPI_ISL_1495384	2021-02-28	Europe / Austria / Lower Austria	Environment			unknown	unknown	unknown		Original	Wastewater sample - 24h composite		B.1.1.7	GR	(NSP6_G107del,NSP6_S106del,N_R203K,NSP6_F108del,NS8_Y73C,NSP3_I1412T,N_S235F)
197	hCoV-19/env/Austria/CeMM5070/2021	EPI_ISL_1495385	2021-02-28	Europe / Austria / Lower Austria	Environment			unknown	unknown	unknown		Original	Wastewater sample - 24h composite		B.1.1.7	GRY	(Spike_H69del,NS8_Q27stop,NSP3_T183I,Spike_T716I,NS8_K68stop,NSP6_S106del,N_R203K,Spike_A570D,Spike_N501Y,NSP3_I1412T,NS8_R52I,Spike_P681H,Spike_Y144del,NSP6_G107del,NSP3_A890D,Spike_D1118H,NSP6_F108del,NS8_Y73C,N_G204R,Spike_V70del,NSP12_P323L,Spike_D614G,N_D3L,Spike_S982A,N_S235F)
198	hCoV-19/env/Austria/CeMM5071/2021	EPI_ISL_1495386	2021-02-28	Europe / Austria / Lower Austria	Environment			unknown	unknown	unknown		Original	Wastewater sample - 24h composite		B.1.1.7	GRY	(Spike_H69del,NS8_Q27stop,NSP3_T183I,Spike_T716I,NS8_K68stop,NSP6_S106del,N_R203K,Spike_A570D,Spike_N501Y,NSP3_I1412T,NS8_R52I,Spike_P681H,Spike_Y144del,NSP6_G107del,NSP3_A890D,Spike_D1118H,NSP6_F108del,NS8_Y73C,N_G204R,Spike_V70del,NSP12_P323L,Spike_D614G,N_D3L,Spike_S982A,N_S235F)
199	hCoV-19/env/Austria/CeMM5072/2021	EPI_ISL_1495387	2021-02-28	Europe / Austria / Lower Austria	Environment			unknown	unknown	unknown		Original	Wastewater sample - 24h composite		B.1.1.7	GRY	(Spike_H69del,NS8_Q27stop,NSP3_T183I,Spike_T716I,NSP6_S106del,N_R203K,Spike_A570D,Spike_N501Y,NSP3_I1412T,NS8_R52I,Spike_P681H,Spike_Y144del,NSP6_G107del,NSP3_A890D,Spike_D1118H,NSP6_F108del,NS8_Y73C,N_G204R,Spike_V70del,NSP12_P323L,Spike_D614G,N_D3L,Spike_S982A,N_S235F)
200	hCoV-19/env/Austria/CeMM5073/2021	EPI_ISL_1495388	2021-02-28	Europe / Austria / Lower Austria	Environment			unknown	unknown	unknown		Original	Wastewater sample - 24h composite		B.1.1.7	GRY	(Spike_H69del,NS8_Q27stop,NSP3_T183I,NS3_P104L,Spike_T716I,NS8_K68stop,NSP6_S106del,N_R203K,Spike_A570D,Spike_N501Y,NSP3_I1412T,NS8_R52I,Spike_P681H,Spike_Y144del,NSP6_G107del,NSP3_A890D,Spike_D1118H,NSP6_F108del,NS8_Y73C,N_G204R,Spike_V70del,NSP12_P323L,Spike_D614G,N_D3L,Spike_S982A,N_S235F)
201	hCoV-19/env/Austria/CeMM5074/2021	EPI_ISL_1495389	2021-02-28	Europe / Austria / Lower Austria	Environment			unknown	unknown	unknown		Original	Wastewater sample - 24h composite		B.1.1.7	GRY	(NS8_Q27stop,NSP3_T183I,NS3_P104L,NSP3_A890D,Spike_T716I,NS8_K68stop,N_R203K,Spike_D1118H,NS8_Y73C,N_R319L,NSP13_K460R,N_G204R,NS8_R52I,NSP12_P323L,Spike_P681H,N_D3L,Spike_S982A,N_S235F)
202	hCoV-19/env/Austria/CeMM5075/2021	EPI_ISL_1495390	2021-02-28	Europe / Austria / Lower Austria	Environment			unknown	unknown	unknown		Original	Wastewater sample - 24h composite		B.1.1.7	GRY	(Spike_H69del,NS8_Q27stop,NSP3_T183I,Spike_T716I,NS8_K68stop,NSP6_S106del,N_R203K,Spike_A570D,Spike_N501Y,NSP3_I1412T,NS8_R52I,Spike_P681H,Spike_Y144del,NSP6_G107del,NSP3_A890D,Spike_D1118H,NSP6_F108del,NS8_Y73C,N_G204R,Spike_V70del,NSP12_P323L,Spike_D614G,N_D3L,Spike_S982A,N_S235F)
203	hCoV-19/env/Austria/CeMM5076/2021	EPI_ISL_1495391	2021-02-28	Europe / Austria / Lower Austria	Environment			unknown	unknown	unknown		Original	Wastewater sample - 24h composite		B.1.1.7	GRY	(Spike_H69del,NS8_Q27stop,NSP3_T183I,Spike_T716I,NS8_K68stop,NSP6_S106del,N_R203K,Spike_A570D,Spike_N501Y,NSP3_I1412T,NS8_R52I,Spike_P681H,NSP3_Y1185N,Spike_Y144del,NSP6_G107del,NSP3_A890D,Spike_D1118H,NSP6_F108del,NS8_Y73C,N_G204R,Spike_V70del,NSP12_P323L,Spike_D614G,N_D3L,Spike_S982A,N_S235F)
204	hCoV-19/env/Austria/CeMM5077/2021	EPI_ISL_1495392	2021-02-28	Europe / Austria / Lower Austria	Environment			unknown	unknown	unknown		Original	Wastewater sample - 24h composite		B.1.1.7	GRY	(Spike_H69del,NS8_Q27stop,Spike_T716I,NSP6_S106del,N_R203K,Spike_A570D,NS7b_H42Y,Spike_N501Y,NSP3_I1412T,NS8_R52I,Spike_P681H,Spike_Y144del,Spike_P25L,NSP6_A51V,NSP6_G107del,NSP3_A890D,Spike_D1118H,NSP6_F108del,NS8_Y73C,N_G204R,Spike_V70del,NSP12_P323L,Spike_D614G,N_D3L,Spike_S982A,NSP3_V1243I,N_S235F)
205	hCoV-19/env/Austria/CeMM5078/2021	EPI_ISL_1495393	2021-02-28	Europe / Austria / Lower Austria	Environment			unknown	unknown	unknown		Original	Wastewater sample - 24h composite		B.1.1.7	GRY	(Spike_H69del,NS8_Q27stop,NSP3_T183I,Spike_T716I,NSP6_S106del,N_R203K,Spike_A570D,Spike_N501Y,NSP3_I1412T,NS8_R52I,Spike_P681H,Spike_Y144del,NSP6_G107del,NSP3_A890D,Spike_D1118H,NSP6_F108del,NS8_Y73C,N_G204R,Spike_V70del,NSP12_P323L,Spike_D614G,NSP3_S1437F,N_L230F,N_D3L,Spike_S982A,N_S235F)
206	hCoV-19/env/Austria/CeMM5079/2021	EPI_ISL_1495394	2021-02-28	Europe / Austria / Lower Austria	Environment			unknown	unknown	unknown		Original	Wastewater sample - 24h composite		B.1.1.7	GRY	(Spike_H69del,NS8_Q27stop,NSP3_T183I,Spike_T716I,NS8_K68stop,NSP6_S106del,N_R203K,Spike_A570D,Spike_N501Y,NSP3_I1412T,NS8_R52I,Spike_P681H,Spike_Y144del,NSP6_G107del,NSP3_A890D,Spike_D1118H,NSP6_F108del,NS8_Y73C,N_G204R,Spike_V70del,NSP12_P323L,Spike_D614G,N_D3L,Spike_S982A,N_S235F)
207	hCoV-19/env/Austria/CeMM5080/2021	EPI_ISL_1495395	2021-03-01	Europe / Austria / Lower Austria	Environment			unknown	unknown	unknown		Original	Wastewater sample - 24h composite		B.1.1.7	GRY	(Spike_H69del,NS8_Q27stop,NSP3_T183I,Spike_T716I,NSP6_S106del,N_R203K,Spike_A570D,Spike_N501Y,NSP3_I1412T,NS8_R52I,Spike_P681H,Spike_Y144del,NSP6_G107del,NSP3_A890D,Spike_D1118H,NSP6_F108del,NS8_Y73C,N_G204R,Spike_V70del,NSP12_P323L,Spike_D614G,N_D3L,Spike_S982A,N_S235F)
208	hCoV-19/env/Austria/CeMM5081/2021	EPI_ISL_1495396	2021-03-01	Europe / Austria / Lower Austria	Environment			unknown	unknown	unknown		Original	Wastewater sample - 24h composite		B.1.1.7	GRY	(Spike_H69del,NS8_Q27stop,NSP3_T183I,Spike_T716I,NS8_K68stop,NSP6_S106del,N_R203K,Spike_A570D,Spike_N501Y,NSP3_I1412T,NS8_R52I,Spike_P681H,Spike_Y144del,NSP6_G107del,NSP3_A890D,Spike_D1118H,NSP6_F108del,NS8_Y73C,N_G204R,Spike_V70del,NSP12_P323L,Spike_D614G,N_D3L,Spike_S982A,N_S235F)
209	hCoV-19/env/Austria/CeMM5083/2021	EPI_ISL_1495397	2021-03-01	Europe / Austria / Lower Austria	Environment			unknown	unknown	unknown		Original	Wastewater sample - 24h composite		B.1.1.7	GRY	(Spike_H69del,NS8_Q27stop,NSP3_T183I,NS8_K68stop,NSP6_S106del,N_R203K,Spike_A570D,Spike_N501Y,NSP3_I1412T,NS8_R52I,Spike_Y144del,NSP6_G107del,NSP3_A890D,Spike_D1118H,NSP6_F108del,NS8_Y73C,N_G204R,Spike_V70del,NSP12_P323L,Spike_D614G,N_D3L,Spike_S982A,N_S235F)
210	hCoV-19/env/Austria/CeMM5085/2021	EPI_ISL_1495398	2021-03-01	Europe / Austria / Lower Austria	Environment			unknown	unknown	unknown		Original	Wastewater sample - 24h composite		B.1.1.7	GRY	(Spike_H69del,NS8_Q27stop,NSP3_T183I,Spike_T716I,NSP6_S106del,N_R203K,Spike_A570D,Spike_N501Y,NSP3_I1412T,NS8_R52I,Spike_P681H,NS7b_I2M,Spike_Y144del,NSP6_G107del,NSP3_A890D,Spike_D1118H,NSP6_F108del,NS8_Y73C,N_G204R,Spike_V70del,NSP12_P323L,Spike_D614G,N_D3L,Spike_S982A,N_S235F)
211	hCoV-19/env/Austria/CeMM5086/2021	EPI_ISL_1495399	2021-03-02	Europe / Austria / Lower Austria	Environment			unknown	unknown	unknown		Original	Wastewater sample - 24h composite		B.1.1.7	GRY	(Spike_H69del,NS8_Q27stop,NSP3_T183I,Spike_T716I,NS8_K68stop,NSP6_S106del,N_R203K,Spike_A570D,Spike_N501Y,NSP3_I1412T,NS8_R52I,Spike_P681H,Spike_Y144del,NSP6_G107del,NSP3_A890D,Spike_D1118H,NSP6_F108del,NS8_Y73C,N_G204R,N_D3E,Spike_V70del,NSP12_P323L,Spike_D614G,Spike_S982A,N_S235F)
212	hCoV-19/env/Austria/CeMM5087/2021	EPI_ISL_1495400	2021-03-02	Europe / Austria / Lower Austria	Environment			unknown	unknown	unknown		Original	Wastewater sample - 24h composite		B.1.1.7	GRY	(Spike_H69del,NS8_Q27stop,NSP3_T183I,Spike_T716I,NS8_K68stop,NSP6_S106del,N_R203K,Spike_A570D,Spike_N501Y,NSP3_I1412T,NS8_R52I,Spike_P681H,Spike_Y144del,NSP6_G107del,NSP3_A890D,Spike_D1118H,NSP6_F108del,NS8_Y73C,N_G204R,Spike_V70del,NSP12_P323L,Spike_D614G,N_D3L,Spike_S982A,N_S235F)
213	hCoV-19/env/Austria/CeMM5088/2021	EPI_ISL_1495401	2021-03-02	Europe / Austria / Lower Austria	Environment			unknown	unknown	unknown		Original	Wastewater sample - 24h composite		B.1	G	(NSP3_T451I,NSP12_P323L,Spike_D614G,NSP3_P340S)
214	hCoV-19/env/Austria/CeMM5090/2021	EPI_ISL_1495402	2021-03-02	Europe / Austria / Lower Austria	Environment			unknown	unknown	unknown		Original	Wastewater sample - 24h composite		B.1.1	GRY	(Spike_H69del,Spike_T716I,N_R203K,NSP4_Y300S,N_G204R,Spike_V70del,Spike_N501Y,Spike_P681H,Spike_D614G,Spike_Y144del,Spike_S982A,N_S235F)
215	hCoV-19/env/Austria/CeMM5091/2021	EPI_ISL_1495403	2021-03-02	Europe / Austria / Lower Austria	Environment			unknown	unknown	unknown		Original	Wastewater sample - 24h composite		B.1.1.7	GRY	(Spike_H69del,NS8_Q27stop,Spike_T716I,NS8_K68stop,NSP6_S106del,N_R203K,Spike_A570D,Spike_N501Y,NSP3_I1412T,NS8_R52I,Spike_P681H,Spike_Y144del,NSP6_G107del,NSP3_A890D,Spike_D1118H,NSP6_F108del,NS8_Y73C,N_G204R,Spike_V70del,NSP12_P323L,Spike_D614G,N_D3L,Spike_S982A,N_S235F)
216	hCoV-19/env/Austria/CeMM5092/2021	EPI_ISL_1495404	2021-03-03	Europe / Austria / Lower Austria	Environment			unknown	unknown	unknown		Original	Wastewater sample - 24h composite		B.1.1.7	GRY	(Spike_H69del,NS8_Q27stop,NSP3_T183I,Spike_T716I,NS8_K68stop,NSP6_S106del,N_R203K,Spike_A570D,Spike_N501Y,NSP3_I1412T,NS8_R52I,Spike_P681H,Spike_Y144del,NSP6_G107del,NSP3_A890D,Spike_D1118H,NSP6_F108del,NS8_Y73C,N_G204R,Spike_V70del,NSP12_P323L,Spike_D614G,N_D3L,Spike_S982A,N_S235F)
217	hCoV-19/env/Austria/CeMM5093/2021	EPI_ISL_1495405	2021-02-28	Europe / Austria / Vienna	Environment			unknown	unknown	unknown		Original	Wastewater sample - 24h composite		B.1.1.7	GRY	(Spike_H69del,NS8_Q27stop,NSP3_T183I,Spike_T716I,NSP6_S106del,N_R203K,Spike_A570D,Spike_N501Y,NS8_R52I,Spike_P681H,Spike_Y144del,NSP6_G107del,NSP3_A890D,Spike_D1118H,NSP6_F108del,NS8_Y73C,N_G204R,Spike_V70del,NSP12_P323L,Spike_D614G,N_D3L,Spike_S982A,N_S235F)
218	hCoV-19/env/Austria/CeMM5094/2021	EPI_ISL_1495406	2021-03-02	Europe / Austria / Vienna	Environment			unknown	unknown	unknown		Original	Wastewater sample - 24h composite		B.1.1.7	GR	(Spike_H69del,NS8_Q27stop,NSP3_T183I,Spike_T716I,NS8_K68stop,NSP6_S106del,N_R203K,Spike_A570D,Spike_N501Y,NSP3_I1412T,NS8_R52I,Spike_P681H,NSP6_G107del,NSP3_A890D,Spike_D1118H,NSP6_F108del,NS8_Y73C,N_G204R,Spike_V70del,NSP12_P323L,Spike_D614G,N_D3L,Spike_S982A,N_S235F)
219	hCoV-19/env/Austria/CeMM5572/2021	EPI_ISL_1495551	2021-03-08	Europe / Austria / Lower Austria	Environment			unknown	unknown	unknown		Original	Wastewater sample - 24h composite		B.1.1.7	GRY	(Spike_H69del,NS8_Q27stop,NSP3_T183I,Spike_T716I,NS8_K68stop,NSP6_S106del,N_R203K,Spike_A570D,Spike_N501Y,NSP3_I1412T,NS8_R52I,Spike_P681H,Spike_Y144del,NSP6_G107del,NSP3_A890D,Spike_D1118H,NSP6_F108del,NS8_Y73C,N_G204R,Spike_V70del,NSP12_P323L,Spike_D614G,N_D3L,Spike_S982A,N_S235F)
220	hCoV-19/env/Austria/CeMM5574/2021	EPI_ISL_1495552	2021-03-08	Europe / Austria / Lower Austria	Environment			unknown	unknown	unknown		Original	Wastewater sample - 24h composite		B.1.1.7	GRY	(Spike_H69del,NS8_Q27stop,NSP3_T183I,Spike_T716I,NS8_K68stop,NSP6_S106del,N_R203K,Spike_A570D,Spike_N501Y,NSP3_I1412T,NS8_R52I,Spike_P681H,Spike_Y144del,NSP6_G107del,NSP3_A890D,Spike_D1118H,NSP6_F108del,NS8_Y73C,N_G204R,Spike_V70del,NSP12_P323L,Spike_D614G,N_D3L,Spike_S982A,N_S235F)
221	hCoV-19/env/Austria/CeMM5575/2021	EPI_ISL_1495553	2021-03-08	Europe / Austria / Lower Austria	Environment			unknown	unknown	unknown		Original	Wastewater sample - 24h composite		B.1.1.7	GRY	(Spike_H69del,NS8_Q27stop,NSP3_T183I,Spike_T716I,NSP6_S106del,N_R203K,Spike_A570D,Spike_N501Y,NSP3_I1412T,NS8_R52I,Spike_P681H,Spike_Y144del,NSP6_G107del,NSP3_A890D,Spike_D1118H,NSP6_F108del,NS8_Y73C,N_G204R,Spike_V70del,NSP12_P323L,Spike_D614G,N_D3L,Spike_S982A,N_S235F)
222	hCoV-19/env/Austria/CeMM5576/2021	EPI_ISL_1495554	2021-03-08	Europe / Austria / Lower Austria	Environment			unknown	unknown	unknown		Original	Wastewater sample - 24h composite		B.1.1.7	GRY	(Spike_H69del,NS8_Q27stop,NSP3_T183I,NSP12_F157V,Spike_T716I,NSP6_S106del,N_R203K,Spike_A570D,Spike_N501Y,NSP3_I1412T,NS8_R52I,Spike_P681H,Spike_Y144del,NSP6_G107del,NSP3_A890D,Spike_D1118H,NSP6_F108del,NS8_Y73C,N_G204R,Spike_V70del,NSP12_P323L,Spike_D614G,N_D3L,Spike_S982A,N_S235F)
223	hCoV-19/env/Austria/CeMM5577/2021	EPI_ISL_1495555	2021-03-08	Europe / Austria / Lower Austria	Environment			unknown	unknown	unknown		Original	Wastewater sample - 24h composite		B.1.177.43	GV	(NSP14_I15T,N_P365S,NSP6_A136V,N_G34R,NSP12_K103R,NS3_L96I,NSP12_P323L,Spike_D614G,N_A220V,Spike_A222V)
224	hCoV-19/env/Austria/CeMM5578/2021	EPI_ISL_1495556	2021-03-08	Europe / Austria / Lower Austria	Environment			unknown	unknown	unknown		Original	Wastewater sample - 24h composite		B.1.1.7	GR	(NS8_Q27stop,NSP3_A890D,NSP6_G107del,NS8_K68stop,NSP6_S106del,N_R203K,Spike_D1118H,NSP6_F108del,N_G204R,NS8_R52I,NSP12_P323L,NS7a_T14I,Spike_S982A,NSP13_V226L,N_S235F)
225	hCoV-19/env/Austria/CeMM5579/2021	EPI_ISL_1495557	2021-03-08	Europe / Austria / Lower Austria	Environment			unknown	unknown	unknown		Original	Wastewater sample - 24h composite		B.1.1	GR	(N_R203K,N_G204R,NSP12_P323L,Spike_D614G)
226	hCoV-19/env/Austria/CeMM5580/2021	EPI_ISL_1495558	2021-03-08	Europe / Austria / Lower Austria	Environment			unknown	unknown	unknown		Original	Wastewater sample - 24h composite		B.1.1.10	G	(NSP6_P198L,NS8_L95F,NSP12_P323L,Spike_D614G)
227	hCoV-19/env/Austria/CeMM5581/2021	EPI_ISL_1495559	2021-03-08	Europe / Austria / Lower Austria	Environment			unknown	unknown	unknown		Original	Wastewater sample - 24h composite		B.1	G	(NSP12_P323L,Spike_D614G)
228	hCoV-19/env/Austria/CeMM5582/2021	EPI_ISL_1495560	2021-03-08	Europe / Austria / Lower Austria	Environment			unknown	unknown	unknown		Original	Wastewater sample - 24h composite	Wastewater	B.1.1	GR	(N_R203K,N_G204R,NSP6_L37F)
229	hCoV-19/env/Austria/CeMM5583/2021	EPI_ISL_1495561	2021-03-09	Europe / Austria / Lower Austria	Environment			unknown	unknown	unknown		Original	Wastewater sample - 24h composite	Wastewater	B.1	G	(NSP12_P323L,Spike_D614G)
230	hCoV-19/env/Austria/CeMM5586/2021	EPI_ISL_1495562	2021-03-09	Europe / Austria / Lower Austria	Environment			unknown	unknown	unknown		Original	Wastewater sample - 24h composite	Wastewater	B	G	()
231	hCoV-19/env/Austria/CeMM5588/2021	EPI_ISL_1495563	2021-03-09	Europe / Austria / Lower Austria	Environment			unknown	unknown	unknown		Original	Wastewater sample - 24h composite	Wastewater	B.1.1.5	GR	(N_R203K,N_G204R,Spike_D614G)
232	hCoV-19/env/Austria/CeMM5589/2021	EPI_ISL_1495564	2021-03-10	Europe / Austria / Lower Austria	Environment			unknown	unknown	unknown		Original	Wastewater sample - 24h composite	Wastewater	B.1.1	GR	(N_R203K,N_G204R,Spike_D614G,NSP15_G156V)
233	hCoV-19/env/Austria/CeMM5590/2021	EPI_ISL_1495565	2021-03-10	Europe / Austria / Lower Austria	Environment			unknown	unknown	unknown		Original	Wastewater sample - 24h composite	Wastewater	B.1.1	O	(NSP14_D345Y,N_R203K,N_G204R,NSP3_G972C,NS6_I32N)
234	hCoV-19/env/Austria/CeMM5591/2021	EPI_ISL_1495566	2021-03-10	Europe / Austria / Lower Austria	Environment			unknown	unknown	unknown		Original	Wastewater sample - 24h composite	Wastewater	B.1.1	GR	(N_P365S,Spike_V483F,N_R203K,NS3_G251V,N_G204R,M_T175M,NSP12_P323L,Spike_D614G)
235	hCoV-19/env/Austria/CeMM5592/2021	EPI_ISL_1495567	2021-03-10	Europe / Austria / Lower Austria	Environment			unknown	unknown	unknown		Original	Wastewater sample - 24h composite	Wastewater	B.1	G	(NSP2_F300Y,NSP6_Y219H,Spike_D614G,NSP12_T393I,NSP6_G226C)
236	hCoV-19/env/Austria/CeMM5593/2021	EPI_ISL_1495568	2021-03-10	Europe / Austria / Lower Austria	Environment			unknown	unknown	unknown		Original	Wastewater sample - 24h composite	Wastewater	B.1	G	(NSP1_G146V,Spike_D614G)
237	hCoV-19/env/Austria/CeMM5594/2021	EPI_ISL_1495569	2021-03-10	Europe / Austria / Lower Austria	Environment			unknown	unknown	unknown		Original	Wastewater sample - 24h composite		B.1.1.7	GRY	(Spike_H69del,NS8_Q27stop,NSP3_A890D,NSP6_G107del,NS8_K68stop,NSP6_S106del,N_R203K,Spike_A570D,NSP6_F108del,NS8_Y73C,NSP3_A859V,N_G204P,Spike_V70del,Spike_N501Y,NSP14_A344V,NS8_R52I,NSP12_P323L,Spike_D614G,Spike_Y144del,N_D3L,N_S235F)
238	hCoV-19/env/Austria/CeMM5595/2021	EPI_ISL_1495570	2021-03-07	Europe / Austria / Vienna	Environment			unknown	unknown	unknown		Original	Wastewater sample - 24h composite		B.1.1.7	GR	(NSP3_T183I,NSP6_G107del,Spike_T716I,NSP6_S106del,N_R203K,Spike_A570D,Spike_D1118H,NSP6_F108del,NSP13_L581F,NS8_Y73C,N_G204R,Spike_N501Y,Spike_T1120I,Spike_P681H,Spike_D614G,N_D3L,Spike_S982A,N_S235F)
239	hCoV-19/env/Austria/CeMM5596/2021	EPI_ISL_1495571	2021-03-09	Europe / Austria / Vienna	Environment			unknown	unknown	unknown		Original	Wastewater sample - 24h composite		B.1.1.7	GRY	(Spike_H69del,NS8_Q27stop,NSP3_A890D,NSP6_G107del,Spike_T716I,NSP6_S106del,N_R203K,Spike_A570D,Spike_D1118H,NSP6_F108del,NS8_Y73C,N_G204R,Spike_V70del,Spike_N501Y,NS8_R52I,NSP12_P323L,Spike_P681H,Spike_D614G,Spike_Y144del,N_D3L,Spike_S982A,N_S235F)
240	hCoV-19/env/Austria/CeMM5600/2021	EPI_ISL_1495572	2021-03-04	Europe / Austria / Burgenland	Environment			unknown	unknown	unknown		Original	Wastewater sample - 24h composite		B.1.1	GR	(N_R203K,Spike_D614G)
241	hCoV-19/env/Austria/CeMM5601/2021	EPI_ISL_1495573	2021-03-04	Europe / Austria / Burgenland	Environment			unknown	unknown	unknown		Original	Wastewater sample - 24h composite		B.1	G	(Spike_N501Y,NSP12_P323L,Spike_D614G,NSP13_I399J)
242	hCoV-19/env/Austria/CeMM5646/2021	EPI_ISL_1495602	2021-03-01	Europe / Austria / Carinthia	Environment			unknown	unknown	unknown		Original	Wastewater		B.1.1.7	GR	(NS8_Q27stop,NSP3_T183I,Spike_T716I,NS8_K68stop,NSP6_S106del,N_R203K,Spike_A570D,NS8_R52I,Spike_P681H,NSP3_T808I,NSP14_D324Y,NSP6_G107del,NSP3_A890D,Spike_D1118H,NSP6_F108del,NS8_Y73C,N_G204R,NSP2_S430T,NSP12_P323L,Spike_D614G,N_D3L,Spike_S982A,NSP16_T140I,N_S235F)
243	hCoV-19/env/Austria/CeMM5647/2021	EPI_ISL_1495603	2021-03-03	Europe / Austria / Carinthia	Environment			unknown	unknown	unknown		Original	Wastewater		B.1.1.7	GRY	(Spike_H69del,NS8_Q27stop,NSP3_T183I,Spike_T716I,NSP6_S106del,N_R203K,Spike_A570D,NSP13_K460R,Spike_N501Y,NS8_R52I,Spike_P681H,Spike_Y144del,NSP6_G107del,NSP3_A890D,Spike_D1118H,NSP6_F108del,NS8_Y73C,N_G204R,Spike_V70del,NSP12_P323L,Spike_D614G,N_D3L,Spike_S982A,N_S235F)
244	hCoV-19/env/Austria/CeMM5648/2021	EPI_ISL_1495604	2021-03-06	Europe / Austria / Carinthia	Environment			unknown	unknown	unknown		Original	Wastewater		B.1.160	G	(NSP15_A81V,Spike_S477N,NSP12_A185S,NSP14_C340F,NSP12_P323L,Spike_D614G,NSP8_A21V)
245	hCoV-19/env/Liechtenstein/CeMM5649/2021	EPI_ISL_1495605	2021-03-07	Europe / Liechtenstein	Environment			unknown	unknown	unknown		Original	Wastewater		B.1.1	GR	(NSP3_A890D,N_R203K,N_G204R,NS8_R52I,NSP12_P323L,Spike_D614G)
246	hCoV-19/env/Austria/CeMM5651/2021	EPI_ISL_1495606	2021-03-05	Europe / Austria / Salzburg	Environment			unknown	unknown	unknown		Original	Wastewater		B.1.1	G	(NS8_Q27stop,NS8_Y73C,NS8_R52I,NSP12_P323L,Spike_D614G,Spike_S982A)
247	hCoV-19/env/Austria/CeMM5652/2021	EPI_ISL_1495607	2021-03-06	Europe / Austria / Salzburg	Environment			unknown	unknown	unknown		Original	Wastewater		B.1.1.7	GR	(NS8_Q27stop,N_R203K,NS8_Y73C,N_G204R,NSP12_P323L,Spike_D614G,N_D3L,Spike_S982A,N_S235F)
248	hCoV-19/env/Austria/CeMM5653/2021	EPI_ISL_1495608	2021-03-07	Europe / Austria / Salzburg	Environment			unknown	unknown	unknown		Original	Wastewater		B.1.1	GR	(NS8_Q27stop,NSP3_T183I,Spike_S477N,NSP3_A890D,Spike_T716I,Spike_S13T,N_R203K,NS8_Y73C,N_G204R,NSP4_F17L,NS8_R52I,NSP12_P323L,Spike_P681H,Spike_D614G,N_D3L,Spike_S982A,N_S235F)
249	hCoV-19/env/Austria/CeMM5654/2021	EPI_ISL_1495609	2021-03-03	Europe / Austria / Carinthia	Environment			unknown	unknown	unknown		Original	Wastewater		B.1.160	G	(NSP13_E261D,NSP12_P323L,Spike_D614G,NSP12_V776L,NSP13_K218R)
250	hCoV-19/env/Austria/CeMM5655/2021	EPI_ISL_1495610	2021-03-04	Europe / Austria / Carinthia	Environment			unknown	unknown	unknown		Original	Wastewater		B.1.258.11	G	(NSP3_A1279V,NSP4_M324I,NSP12_A185S,NSP13_E261D,NSP12_P323L,Spike_D614G,NSP12_V776L,NSP13_K218R)
251	hCoV-19/env/Austria/CeMM5656/2021	EPI_ISL_1495611	2021-03-05	Europe / Austria / Carinthia	Environment			unknown	unknown	unknown		Original	Wastewater		B.1.1	G	(NSP3_T183I,NSP16_P134S,NSP3_T656I,N_G204R,NSP9_M101I,NSP12_P323L,Spike_S982A,N_S235F)
252	hCoV-19/env/Austria/CeMM5658/2021	EPI_ISL_1495612	2021-03-02	Europe / Austria / Carinthia	Environment			unknown	unknown	unknown		Original	Wastewater		B.1.1.7	GR	(NS8_Q27stop,NSP6_G107del,NS8_K68stop,NSP6_S106del,Spike_D1118H,NSP6_F108del,N_G204R,NSP3_I1412T,NS8_R52I,NSP12_P323L,N_S235F)
253	hCoV-19/env/Austria/CeMM5659/2021	EPI_ISL_1495613	2021-03-04	Europe / Austria / Carinthia	Environment			unknown	unknown	unknown		Original	Wastewater		B.1.160	G	(Spike_D1118H,NSP12_P323L)
254	hCoV-19/env/Austria/CeMM5660/2021	EPI_ISL_1495614	2021-03-07	Europe / Austria / Carinthia	Environment			unknown	unknown	unknown		Original	Wastewater		B.1.1.7	GRY	(NSP2_Q105K,Spike_H69del,NS8_Q27stop,Spike_T716I,NS8_K68stop,N_R203K,Spike_A570D,NS8_Y73C,N_G204R,N_D3E,Spike_V70del,Spike_N501Y,NSP13_L256F,NSP3_I1412T,NS8_R52I,Spike_P681H,Spike_D614G,Spike_Y144del,Spike_S982A,N_S235F)
255	hCoV-19/env/Austria/CeMM5661/2021	EPI_ISL_1495615	2021-03-03	Europe / Austria / Salzburg	Environment			unknown	unknown	unknown		Original	Wastewater		B.1.160	GH	(NSP3_S794L,NS3_Q57H,NSP13_E261D,NSP12_P323L,NSP14_W247S,Spike_D614G,NSP13_K218R)
256	hCoV-19/env/Austria/CeMM5664/2021	EPI_ISL_1495616	2021-03-04	Europe / Austria / Vorarlberg	Environment			unknown	unknown	unknown		Original	Wastewater		B.1.1.7	GR	(NSP6_G107del,Spike_T716I,NSP6_S106del,N_R203K,Spike_A570D,NS3_R134L,Spike_D1118H,NSP6_F108del,NS8_Y73C,NSP6_I199T,N_G204R,NSP12_P323L,Spike_P681H,Spike_D614G,N_D3L,Spike_S982A,N_S235F)
257	hCoV-19/env/Austria/CeMM5665/2021	EPI_ISL_1495617	2021-03-06	Europe / Austria / Vorarlberg	Environment			unknown	unknown	unknown		Original	Wastewater		B.1.1.7	GRY	(Spike_H69del,NS8_Q27stop,Spike_T716I,NSP6_S106del,N_R203K,Spike_A570D,Spike_N501Y,NSP3_I1412T,NS8_R52I,Spike_P681H,Spike_Y144del,NSP6_G107del,NSP3_A890D,Spike_D1118H,NSP6_F108del,NS8_Y73C,N_G204R,Spike_V70del,NSP12_P323L,Spike_D614G,N_D3L,Spike_S982A,N_S235F)
258	hCoV-19/env/Austria/CeMM5666/2021	EPI_ISL_1495618	2021-03-05	Europe / Austria / Vorarlberg	Environment			unknown	unknown	unknown		Original	Wastewater		B.1.1	GRY	(Spike_H69del,N_R203K,Spike_A570D,N_G204R,Spike_V70del,Spike_N501Y,NSP12_P323L,Spike_D614G,Spike_Y144del,N_D3L,Spike_S982A,N_S235F)
259	hCoV-19/env/Austria/CeMM5667/2021	EPI_ISL_1495619	2021-03-07	Europe / Austria / Vorarlberg	Environment			unknown	unknown	unknown		Original	Wastewater		B.1	G	(NSP12_P323L,Spike_D614G)
260	hCoV-19/env/Austria/CeMM5668/2021	EPI_ISL_1495620	2021-03-04	Europe / Austria / Vorarlberg	Environment			unknown	unknown	unknown		Original	Wastewater		B.1	G	(NSP12_P323L,Spike_D614G)
261	hCoV-19/env/Austria/CeMM5671/2021	EPI_ISL_1495621	2021-03-07	Europe / Austria / Vorarlberg	Environment			unknown	unknown	unknown		Original	Wastewater		B.1	G	(NSP12_P323L,Spike_D614G)
262	hCoV-19/env/Austria/CeMM5672/2021	EPI_ISL_1495622	2021-03-04	Europe / Austria / Vorarlberg	Environment			unknown	unknown	unknown		Original	Wastewater		B.1.1.7	GR	(NSP10_L138F,NS8_Q27stop,NSP6_G107del,NS8_K68stop,NSP6_S106del,N_R203K,Spike_A570D,NSP6_F108del,NS8_Y73C,N_G204R,Spike_N501Y,NS8_R52I,NSP12_P323L,Spike_D614G,N_D3L,N_S235F)
263	hCoV-19/env/Austria/CeMM5673/2021	EPI_ISL_1495623	2021-03-06	Europe / Austria / Vorarlberg	Environment			unknown	unknown	unknown		Original	Wastewater		B.1.1.7	GR	(Spike_H69del,NS8_Q27stop,NSP3_A890D,NS8_K68stop,N_R203K,Spike_A570D,Spike_D1118H,NS8_Y73C,NSP3_M1441I,N_G204R,Spike_V70del,NSP3_I1412T,NS8_R52I,NSP12_P323L,Spike_D614G,Spike_Y144del,N_D3L,Spike_S982A,N_S235F)
264	hCoV-19/env/Austria/CeMM5674/2021	EPI_ISL_1495624	2021-03-07	Europe / Austria / Salzburg	Environment			unknown	unknown	unknown		Original	Wastewater		B.1.1.7	GR	(NS8_Q27stop,NSP6_G107del,NS8_K68stop,NSP6_S106del,N_R203K,Spike_D1118H,NSP6_F108del,NS8_Y73C,N_G204R,NS8_R52I,NSP12_P323L,N_D3L,N_S235F)
265	hCoV-19/env/Austria/CeMM5675/2021	EPI_ISL_1495625	2021-03-09	Europe / Austria / Salzburg	Environment			unknown	unknown	unknown		Original	Wastewater		B.1.1.7	GR	(NS8_Q27stop,NSP6_G107del,Spike_T716I,NS8_K68stop,NSP6_S106del,N_R203K,Spike_A570D,Spike_D1118H,NSP6_F108del,NS8_Y73C,N_G204P,Spike_N501Y,NS8_R52I,Spike_P681H,Spike_D614G,N_D3L,N_S235F)
266	hCoV-19/env/Austria/CeMM6098/2021	EPI_ISL_1495867	2021-03-21	Europe / Austria / Lower Austria	Environment			unknown	unknown	unknown		Original	Wastewater sample - 24h composite		B.1.1	GR	(N_R203K,NSP3_P1103S,N_G204R,NSP7_E23G,NSP12_P323L,Spike_D614G)
267	hCoV-19/env/Austria/CeMM6099/2021	EPI_ISL_1495868	2021-03-23	Europe / Austria / Lower Austria	Environment			unknown	unknown	unknown		Original	Wastewater sample - 24h composite		B	O	(NSP3_F1142V,NSP3_L1137del,NS7a_C35del,NSP3_F1141del,NS7a_T28del,NS7a_K32del,NS7a_L5P,NS7a_H19del,NS7a_C23del,NSP3_T1140del,NS7a_L31del,NS7a_Y18del,NS7a_E22del,NSP3_K1138del,NS7a_T27del,NS7a_G26del,NSP3_V1139del,Spike_L849F,NS7a_V24del,NS7a_V29del,NS7a_Q21del,NS7a_Y20del,NS7a_E33del,NSP3_E1136del,NS7a_S36P,NS7a_P34del,NS7a_L17del,NS7a_L30del,NS7a_R25del)
268	hCoV-19/env/Austria/CeMM6100/2021	EPI_ISL_1495869	2021-03-23	Europe / Austria / Lower Austria	Environment			unknown	unknown	unknown		Original	Wastewater sample - 24h composite		B.1	O	(M_Q36del,M_V23I,NS7a_E121D,NSP4_A474del,NSP10_F16A,NS7a_V82del,NSP2_D43del,M_L35del,M_W20G,NSP10_ins19NCIIFL,NS3_L106P,NSP2_E55del,NSP5_P99I,NSP2_L39del,NS3_L73I,NSP2_T44del,NSP2_R64del,NSP2_G29del,NSP4_H470del,M_C33del,NSP2_R46del,NSP4_C469del,NSP2_A59del,NSP2_W60del,NSP2_R52del,M_Q19T,NSP2_E37del,NS7a_Q76S,NS3_A72W,NSP2_I42del,NSP2_A28del,N_Q389R,NSP1_R119C,NSP2_A31del,NSP4_L26S,NSP4_S479del,N…
269	hCoV-19/env/Austria/CeMM6102/2021	EPI_ISL_1495870	2021-03-21	Europe / Austria / Lower Austria	Environment			unknown	unknown	unknown		Original	Wastewater sample - 24h composite		None	O	(NSP13_A446del,NSP13_A469del,NSP13_S468del,NSP13_T440del,NSP12_V742del,NSP13_L455del,NSP13_K462del,NSP13_L428R,NSP12_R733del,NSP12_L749del,NSP12_Y746del,NSP12_S759del,NSP12_F741del,NSP13_R442del,NSP12_Q724del,NSP13_C444del,NSP12_Y788H,NSP13_D466del,NSP12_H752del,NSP12_F745del,NSP13_V449del,NSP12_N743del,NSP13_M429del,NSP12_Y732del,NSP12_A747del,NSP13_S513T,NSP12_F753del,NSP13_H464del,NSP12_D738de…
270	hCoV-19/env/Austria/CeMM6103/2021	EPI_ISL_1495871	2021-03-18	Europe / Austria / Vienna	Environment			unknown	unknown	unknown		Original	Wastewater sample - 24h composite		B	L	()
271	hCoV-19/env/Austria/CeMM6105/2021	EPI_ISL_1495872	2021-03-17	Europe / Austria / Vienna	Environment			unknown	unknown	unknown		Original	Wastewater sample - 24h composite		B	L	(NSP8_M87L,N_K249I)
272	hCoV-19/env/Austria/CeMM6107/2021	EPI_ISL_1495873	2021-03-23	Europe / Austria / Lower Austria	Environment			unknown	unknown	unknown		Original	Wastewater sample - 24h composite		B.1.1.317	GR	(NSP15_V127F,N_R203K,NSP3_I1881V,NSP2_T429I,N_G204R,NSP12_P323L,Spike_D614G,N_A211V)
273	hCoV-19/env/Austria/CeMM6108/2021	EPI_ISL_1495874	2021-03-22	Europe / Austria / Lower Austria	Environment			unknown	unknown	unknown		Original	Wastewater sample - 24h composite		B.1.1.317	GR	(NSP15_V127F,N_R203K,NSP3_I1881V,NSP2_T429I,N_G204R,NSP12_P323L,Spike_D614G,N_A211V)
274	hCoV-19/env/Austria/CeMM6109/2021	EPI_ISL_1495875	2021-03-23	Europe / Austria / Lower Austria	Environment			unknown	unknown	unknown		Original	Wastewater sample - 24h composite		B.1.1.317	GR	(NSP15_V127F,N_R203K,NSP3_I1881V,NSP2_T429I,N_G204R,NSP12_P323L,Spike_D614G,N_A211V)
275	hCoV-19/env/Austria/CeMM6111/2021	EPI_ISL_1495876	2021-03-18	Europe / Austria / Vienna	Environment			unknown	unknown	unknown		Original	Wastewater sample - 24h composite		B.1.1.317	GR	(NSP15_V127F,N_R203K,NSP3_I1881V,NSP2_T429I,N_G204R,NSP12_P323L,Spike_D614G,N_A211V)
276	hCoV-19/env/Austria/CeMM6112/2021	EPI_ISL_1495877	2021-03-21	Europe / Austria / Lower Austria	Environment			unknown	unknown	unknown		Original	Wastewater sample - 24h composite		B.1.1.317	GR	(NSP15_V127F,N_R203K,NSP3_I1881V,NSP2_T429I,N_G204R,NSP12_P323L,Spike_D614G,N_A211V)
277	hCoV-19/env/Austria/CeMM6113/2021	EPI_ISL_1495878	2021-03-21	Europe / Austria / Lower Austria	Environment			unknown	unknown	unknown		Original	Wastewater sample - 24h composite		None	O	()
278	hCoV-19/env/Austria/CeMM6114/2021	EPI_ISL_1495879	2021-03-22	Europe / Austria / Lower Austria	Environment			unknown	unknown	unknown		Original	Wastewater sample - 24h composite		None	O	()
279	hCoV-19/env/Austria/CeMM6115/2021	EPI_ISL_1495880	2021-03-11	Europe / Austria / Lower Austria	Environment			unknown	unknown	unknown		Original	Wastewater sample - 24h composite		B.1.1	GR	(NSP3_R352C,N_R203K,NSP3_H342Y,N_G204R,Spike_M731I,NSP12_P323L,Spike_D614G)
280	hCoV-19/env/Austria/CeMM6116/2021	EPI_ISL_1495881	2021-03-21	Europe / Austria / Lower Austria	Environment			unknown	unknown	unknown		Original	Wastewater sample - 24h composite		B.1.1	GR	(NSP3_R352C,N_R203K,NSP3_H342Y,N_G204R,Spike_M731I,NSP12_P323L,Spike_D614G)
281	hCoV-19/env/Austria/CeMM6117/2021	EPI_ISL_1495882	2021-03-21	Europe / Austria / Lower Austria	Environment			unknown	unknown	unknown		Original	Wastewater sample - 24h composite		B.1.1	GR	(NSP3_R352C,N_R203K,NSP3_H342Y,N_G204R,Spike_M731I,NSP12_P323L,Spike_D614G)
282	hCoV-19/env/Austria/CeMM6118/2021	EPI_ISL_1495883	2021-03-21	Europe / Austria / Lower Austria	Environment			unknown	unknown	unknown		Original	Wastewater sample - 24h composite		B.1.1	GR	(NSP3_R352C,N_R203K,NSP3_H342Y,N_G204R,Spike_M731I,NSP12_P323L,Spike_D614G)
283	hCoV-19/env/Austria/CeMM6119/2021	EPI_ISL_1495884	2021-03-14	Europe / Austria / Vienna	Environment			unknown	unknown	unknown		Original	Wastewater sample - 24h composite		B.1.1	GR	(NSP3_R352C,N_R203K,NSP3_H342Y,N_G204R,Spike_M731I,NSP12_P323L,Spike_D614G)
284	hCoV-19/env/Austria/CeMM6120/2021	EPI_ISL_1495885	2021-03-21	Europe / Austria / Lower Austria	Environment			unknown	unknown	unknown		Original	Wastewater sample - 24h composite		B.1.1	GR	(NSP3_R352C,N_R203K,NSP3_H342Y,N_G204R,Spike_M731I,NSP12_P323L,Spike_D614G)
285	hCoV-19/env/Austria/CeMM6122/2021	EPI_ISL_1495886	2021-03-22	Europe / Austria / Lower Austria	Environment			unknown	unknown	unknown		Original	Wastewater sample - 24h composite		B.1.1	GR	(NSP3_R352C,N_R203K,NSP3_H342Y,N_G204R,Spike_M731I,NSP12_P323L,Spike_D614G)
286	hCoV-19/env/Austria/CeMM6123/2021	EPI_ISL_1495887	2021-03-21	Europe / Austria / Lower Austria	Environment			unknown	unknown	unknown		Original	Wastewater sample - 24h composite		B.1.1	GR	(NSP3_R352C,N_R203K,NSP3_H342Y,N_G204R,Spike_M731I,NSP12_P323L,Spike_D614G)
287	hCoV-19/env/Austria/CeMM6124/2021	EPI_ISL_1495888	2021-03-22	Europe / Austria / Lower Austria	Environment			unknown	unknown	unknown		Original	Wastewater sample - 24h composite		B.1.1	GR	(NSP3_R352C,N_R203K,NSP3_H342Y,N_G204R,Spike_M731I,NSP12_P323L,Spike_D614G)
288	hCoV-19/env/Austria/CeMM6125/2021	EPI_ISL_1495889	2021-03-21	Europe / Austria / Lower Austria	Environment			unknown	unknown	unknown		Original	Wastewater sample - 24h composite		B.1.36	GH	(NSP2_V381A,NSP3_V238L,N_S194L,NSP3_A1179V,NS3_Q57H,NS3_T223I,NSP12_P323L,Spike_D614G)
289	hCoV-19/env/Austria/CeMM6126/2021	EPI_ISL_1495890	2021-03-22	Europe / Austria / Lower Austria	Environment			unknown	unknown	unknown		Original	Wastewater sample - 24h composite		None	O	()
290	hCoV-19/env/Austria/CeMM6127/2021	EPI_ISL_1495891	2021-03-21	Europe / Austria / Lower Austria	Environment			unknown	unknown	unknown		Original	Wastewater sample - 24h composite		A	O	(N_Q7K,NS8_L95F,Spike_D253Y,N_S202N,NSP3_H1274Y,Spike_D614G,NSP3_R1297S,Spike_A222V)
291	hCoV-19/env/Austria/CeMM6128/2021	EPI_ISL_1495892	2021-03-09	Europe / Austria / Upper Austria	Environment			unknown	unknown	unknown		Original	Wastewater sample - 24h composite		A	O	(NSP6_M86I,N_Q7K,NS8_L95F,Spike_D253Y,NS3_T32I,NS3_Q57H,N_S202N,NSP3_H1274Y,Spike_D614G,NSP3_R1297S,Spike_A222V)
292	hCoV-19/env/Austria/CeMM6129/2021	EPI_ISL_1495893	2021-03-23	Europe / Austria / Lower Austria	Environment			unknown	unknown	unknown		Original	Wastewater sample - 24h composite		B.1.1.7	GRY	(NSP10_L138F,Spike_H69del,NS8_Q27stop,NSP3_A890D,NSP6_G107del,NS8_K68stop,NSP6_S106del,N_R203K,Spike_A570D,NSP6_F108del,NS8_Y73C,N_D3E,N_G204P,Spike_V70del,Spike_N501Y,Spike_T109I,NSP3_I1412T,NS8_R52I,NSP12_P323L,Spike_D614G,Spike_Y144del,N_S235F)
293	hCoV-19/env/Austria/CeMM6130/2021	EPI_ISL_1495894	2021-03-10	Europe / Austria / Carinthia	Environment			unknown	unknown	unknown		Original	Wastewater		B.1.1.7	GR	(NS8_Q27stop,NSP6_G107del,NSP6_S106del,N_R203K,NSP6_F108del,NS8_Y73C,NS8_S67F,N_G204R,NSP6_M192L,NS8_R52I,N_D3L,Spike_S982A,N_S235F)
294	hCoV-19/env/Austria/CeMM6133/2021	EPI_ISL_1495895	2021-03-09	Europe / Austria / Salzburg	Environment			unknown	unknown	unknown		Original	Wastewater		B.1.1.7	GR	(NS8_Q27stop,NSP3_T183I,NSP6_G107del,NSP6_S106del,N_R203K,Spike_A570D,Spike_D1118H,NSP6_F108del,NS8_Y73C,N_G204R,NSP12_P323L,Spike_D614G,Spike_S982A,N_S235F)
295	hCoV-19/env/Austria/CeMM6134/2021	EPI_ISL_1495896	2021-03-12	Europe / Austria / Salzburg	Environment			unknown	unknown	unknown		Original	Wastewater		B.1	G	(NSP12_P323L,Spike_D614G)
296	hCoV-19/env/Austria/CeMM6135/2021	EPI_ISL_1495897	2021-03-14	Europe / Austria / Salzburg	Environment			unknown	unknown	unknown		Original	Wastewater		B.1.222	G	(Spike_N439K,NSP12_P323L,Spike_D614G)
297	hCoV-19/env/Austria/CeMM6136/2021	EPI_ISL_1495898	2021-03-09	Europe / Austria / Carinthia	Environment			unknown	unknown	unknown		Original	Wastewater		A	G	(Spike_S477N,NSP4_M324I,NSP4_T319I,NSP3_K1241N,NSP3_S1375F,Spike_D614G,NSP15_K12N)
298	hCoV-19/env/Austria/CeMM6137/2021	EPI_ISL_1495899	2021-03-11	Europe / Austria / Carinthia	Environment			unknown	unknown	unknown		Original	Wastewater		B.1.1.7	GR	(NS8_Q27stop,NSP3_T183I,NSP6_G107del,NS8_K68stop,NSP6_S106del,N_R203K,Spike_D1118H,NSP6_F108del,NS8_Y73C,N_D3E,N_G204P,NSP2_C236F,NS8_R52I,NSP12_P323L,NSP6_V149F,Spike_S982A,N_S235F)
299	hCoV-19/env/Austria/CeMM6138/2021	EPI_ISL_1495900	2021-03-14	Europe / Austria / Carinthia	Environment			unknown	unknown	unknown		Original	Wastewater		B.1.1.7	GRY	(Spike_H69del,NS8_Q27stop,NSP3_A890D,Spike_T716I,NS8_K68stop,N_R203K,Spike_A570D,Spike_D1118H,NS8_Y73C,N_G204R,Spike_V70del,Spike_N501Y,NS8_R52I,Spike_P681H,Spike_D614G,Spike_Y144del,N_D3L,Spike_S982A,N_S235F)
300	hCoV-19/env/Austria/CeMM6139/2021	EPI_ISL_1495901	2021-03-04	Europe / Austria / Salzburg	Environment			unknown	unknown	unknown		Original	Wastewater		B.1.1.7	GRY	(Spike_H69del,NS8_Q27stop,NSP3_T183I,Spike_T716I,NS8_K68stop,NSP6_S106del,N_R203K,Spike_A570D,Spike_N501Y,NS8_R52I,Spike_P681H,Spike_Y144del,NSP6_G107del,NSP3_A890D,NSP3_K1771R,Spike_D1118H,NSP6_F108del,NS8_Y73C,N_G204P,Spike_V70del,NSP2_F307S,NSP12_P323L,Spike_D614G,N_D3L,Spike_S982A,NSP3_S1843F,N_S235F)
301	hCoV-19/env/Austria/CeMM6140/2021	EPI_ISL_1495902	2021-03-07	Europe / Austria / Salzburg	Environment			unknown	unknown	unknown		Original	Wastewater		B.1.1.7	GR	(NS8_Q27stop,NSP6_G107del,Spike_T716I,NSP6_S106del,N_R203K,Spike_A570D,Spike_D1118H,NSP6_F108del,NS8_Y73C,N_G204R,Spike_T572I,NSP12_P323L,Spike_P681H,Spike_D614G,N_D3L,Spike_S982A,N_S235F)
302	hCoV-19/env/Austria/CeMM6141/2021	EPI_ISL_1495903	2021-03-14	Europe / Austria / Salzburg	Environment			unknown	unknown	unknown		Original	Wastewater		B.1.1.7	GR	(NS8_Q27stop,NSP6_G107del,NS8_K68stop,NSP6_S106del,N_R203K,NSP6_F108del,NS8_Y73C,N_G204R,Spike_N501Y,NSP3_I1412T,NS8_R52I,N_D3L,N_S235F)
303	hCoV-19/env/Austria/CeMM6142/2021	EPI_ISL_1495904	2021-03-09	Europe / Austria / Salzburg	Environment			unknown	unknown	unknown		Original	Wastewater		B.1.160	G	(NSP12_S913L,NSP13_I151V,NSP12_V720I,NSP13_P53L,Spike_A879S,NSP12_P323L,NS3_Q185H,Spike_D614G)
304	hCoV-19/env/Austria/CeMM6143/2021	EPI_ISL_1495905	2021-03-11	Europe / Austria / Salzburg	Environment			unknown	unknown	unknown		Original	Wastewater		B.1	G	(NS3_G172R,NSP6_K270Q,NSP13_A598S,NSP5_M49I,NSP9_M101I,Spike_S939F,NSP13_P53L,Spike_V1176F,NSP5_G109R)
305	hCoV-19/env/Austria/CeMM6145/2021	EPI_ISL_1495906	2021-03-10	Europe / Austria / Salzburg	Environment			unknown	unknown	unknown		Original	Wastewater		B.1	O	()
306	hCoV-19/env/Austria/CeMM6146/2021	EPI_ISL_1495907	2021-03-15	Europe / Austria / Salzburg	Environment			unknown	unknown	unknown		Original	Wastewater		B.1.1.7	GR	(NSP6_G107del,Spike_T716I,NSP6_S106del,N_R203K,Spike_A570D,Spike_D1118H,NSP6_F108del,NS8_Y73C,N_G204R,Spike_P681H,Spike_D614G,N_D3L,Spike_S982A,N_S235F)
307	hCoV-19/env/Austria/CeMM6147/2021	EPI_ISL_1495908	2021-03-16	Europe / Austria / Salzburg	Environment			unknown	unknown	unknown		Original	Wastewater		B.1.1.7	GR	(Spike_Q675R,Spike_H69del,NS8_Q27stop,NSP3_A890D,N_R203K,Spike_A570D,NS8_Y73C,N_G204R,Spike_V70del,Spike_D614G,Spike_Y144del,N_D3L,N_S235F)
308	hCoV-19/env/Austria/CeMM6148/2021	EPI_ISL_1495909	2021-03-11	Europe / Austria / Salzburg	Environment			unknown	unknown	unknown		Original	Wastewater		B.1.1.7	GRY	(Spike_H69del,NS8_Q27stop,Spike_T716I,NSP6_S106del,N_R203K,Spike_A570D,Spike_N501Y,NSP3_I1412T,NS8_R52I,Spike_P681H,Spike_Y144del,NSP15_D91Y,NSP6_G107del,NSP3_A890D,Spike_D1118H,NSP6_F108del,NS8_Y73C,N_G204R,Spike_V70del,NSP12_P323L,Spike_D614G,N_D3L,Spike_S982A,N_S235F)
309	hCoV-19/env/Austria/CeMM6149/2021	EPI_ISL_1495910	2021-03-15	Europe / Austria / Salzburg	Environment			unknown	unknown	unknown		Original	Wastewater		B.1.1.7	GR	(NS8_Q27stop,Spike_T716I,NS8_K68stop,Spike_E484K,N_R203K,Spike_A570D,Spike_D1118H,NS8_Y73C,N_G204R,Spike_N501Y,NS8_R52I,Spike_P681H,Spike_D614G,N_D3L,Spike_S982A,N_S235F)
310	hCoV-19/env/Austria/CeMM6150/2021	EPI_ISL_1495911	2021-03-08	Europe / Austria / Vorarlberg	Environment			unknown	unknown	unknown		Original	Wastewater		B.1.1.7	GRY	(Spike_H69del,NS8_Q27stop,NSP3_T183I,NSP13_A509V,NSP6_G107del,Spike_T716I,NSP6_S106del,N_R203K,Spike_A570D,NSP6_F108del,NS8_Y73C,N_G204R,NSP2_D615Y,Spike_V70del,Spike_N501Y,NS8_R52I,NSP12_P323L,Spike_P681H,Spike_D614G,Spike_Y144del,N_D3L,N_S235F)
311	hCoV-19/env/Austria/CeMM6151/2021	EPI_ISL_1495912	2021-03-12	Europe / Austria / Vorarlberg	Environment			unknown	unknown	unknown		Original	Wastewater		B.1.1.7	GRY	(Spike_H69del,NS8_Q27stop,NSP3_T183I,Spike_T716I,NSP6_S106del,N_R203K,Spike_A570D,Spike_N501Y,NSP3_I1412T,NS8_R52I,Spike_P681H,Spike_Y144del,NSP6_G107del,NSP3_A890D,Spike_D1118H,NSP6_F108del,NS8_Y73C,N_G204R,Spike_V70del,NSP12_P323L,Spike_D614G,N_D3L,Spike_S982A,N_S235F)
312	hCoV-19/env/Austria/CeMM6152/2021	EPI_ISL_1495913	2021-03-14	Europe / Austria / Vorarlberg	Environment			unknown	unknown	unknown		Original	Wastewater		B.1.1.7	GRY	(Spike_H69del,NS8_Q27stop,NSP3_T183I,Spike_T716I,NSP6_S106del,N_R203K,Spike_A570D,Spike_N501Y,NSP3_I1412T,NS8_R52I,Spike_P681H,Spike_Y144del,NSP6_G107del,NSP3_A890D,Spike_D1118H,NSP6_F108del,NS8_Y73C,N_G204R,Spike_V70del,NSP12_P323L,Spike_D614G,N_D3L,Spike_S982A,N_S235F)
313	hCoV-19/env/Austria/CeMM6153/2021	EPI_ISL_1495914	2021-03-11	Europe / Austria / Vorarlberg	Environment			unknown	unknown	unknown		Original	Wastewater		B.1.258	G	(NSP13_G478V,NSP13_H290Y,NSP13_A598S,NSP9_M101I,NSP12_V720I,NSP12_P323L,NSP13_V479F)
314	hCoV-19/env/Austria/CeMM6154/2021	EPI_ISL_1495915	2021-03-14	Europe / Austria / Vorarlberg	Environment			unknown	unknown	unknown		Original	Wastewater		B.1.1.7	GR	(NSP3_G145C,N_R203K,N_P13S,NSP8_V159F,N_G204R,NSP1_V111L,NSP12_P323L,Spike_D614G,NSP3_C926Y,NSP5_G71S)
315	hCoV-19/env/Austria/CeMM6156/2021	EPI_ISL_1495916	2021-03-14	Europe / Austria / Vorarlberg	Environment			unknown	unknown	unknown		Original	Wastewater		B.1.533	G	(NSP2_T170I,NSP3_T183I,NSP3_A890D,N_R203K,NSP8_P10S,NS3_Q57H,N_G204R,NSP3_I1412T,NSP12_P323L,N_D3L,N_S235F)
316	hCoV-19/env/Austria/CeMM6157/2021	EPI_ISL_1495917	2021-03-10	Europe / Austria / Vorarlberg	Environment			unknown	unknown	unknown		Original	Wastewater		B.1.160	G	(NS3_A72S,NSP12_A185S,NSP9_M101I,NSP12_P323L,Spike_D614G,NS3_S171L)
317	hCoV-19/env/Austria/CeMM6158/2021	EPI_ISL_1495918	2021-03-12	Europe / Austria / Vorarlberg	Environment			unknown	unknown	unknown		Original	Wastewater		B.1.36	O	(N_S194L,NSP12_A185S,NS3_Q57H,NS8_D35Y,NSP7_C32F,NSP12_P323L,NSP8_R51C)
318	hCoV-19/env/Austria/CeMM6159/2021	EPI_ISL_1495919	2021-03-14	Europe / Austria / Vorarlberg	Environment			unknown	unknown	unknown		Original	Wastewater		B.1.1.153	G	(Spike_Q183H,NSP4_A380V,NS3_S74F,NS7a_L5F,NSP12_P323L,NSP6_V194A,Spike_D614G,NSP13_S74P,Spike_S689I)
319	hCoV-19/env/Austria/CeMM6430/2021	EPI_ISL_1583401	2021-03-21	Europe / Austria / Lower Austria	Environment			unknown	unknown	unknown		Original	Wastewater sample - 24h composite		B.1.1.7	GR	(NS8_Q27stop,NSP3_T183I,NSP3_A890D,NSP6_G107del,NS8_K68stop,NSP6_S106del,N_R203K,Spike_A570D,Spike_D1118H,NSP6_F108del,NS8_Y73C,N_G204P,Spike_N501Y,NSP3_P484S,NSP3_L825M,NSP3_I1412T,NS8_R52I,Spike_D614G,Spike_S982A,N_S235F)
320	hCoV-19/env/Austria/CeMM6431/2021	EPI_ISL_1583402	2021-03-21	Europe / Austria / Lower Austria	Environment			unknown	unknown	unknown		Original	Wastewater sample - 24h composite		B.1.1.7	GRY	(Spike_H69del,NS8_Q27stop,Spike_T716I,NS8_K68stop,NSP6_S106del,N_R203K,Spike_A570D,Spike_N501Y,NS8_R52I,Spike_P681H,Spike_Y144del,NSP6_G107del,NSP3_A890D,Spike_D1118H,NSP6_F108del,NS8_Y73C,N_G204P,Spike_V70del,NSP12_P323L,Spike_D614G,N_D3L,Spike_S982A,N_S235F)
321	hCoV-19/env/Austria/CeMM6432/2021	EPI_ISL_1583403	2021-03-21	Europe / Austria / Lower Austria	Environment			unknown	unknown	unknown		Original	Wastewater sample - 24h composite		B.1.1.7	GRY	(Spike_H69del,NS8_Q27stop,NSP3_T183I,Spike_T716I,NSP6_S106del,N_R203K,Spike_A570D,Spike_N501Y,NSP3_I1412T,NS8_R52I,Spike_P681H,Spike_Y144del,NSP1_F8L,NSP6_G107del,NSP3_A890D,Spike_D1118H,NSP6_F108del,NS8_Y73C,N_G204R,Spike_V70del,NSP12_P323L,Spike_D614G,N_D3L,Spike_S982A,N_S235F)
322	hCoV-19/env/Austria/CeMM6433/2021	EPI_ISL_1583404	2021-03-21	Europe / Austria / Lower Austria	Environment			unknown	unknown	unknown		Original	Wastewater sample - 24h composite		B.1.1.7	GR	(NS8_Q27stop,NSP3_T1004I,NSP3_A890D,NS8_K68stop,N_R203K,NS8_Y73C,N_G204P,NS8_R52I,N_D3L,N_S235F)
323	hCoV-19/env/Austria/CeMM6434/2021	EPI_ISL_1583405	2021-03-21	Europe / Austria / Lower Austria	Environment			unknown	unknown	unknown		Original	Wastewater sample - 24h composite		B.1.1.7	GR	(NS8_Q27stop,NSP3_A890D,Spike_T716I,NS8_K68stop,N_R203K,Spike_A570D,NS8_Y73C,N_G204P,Spike_N501Y,NS8_R52I,Spike_P681H,Spike_D614G,N_D3L,N_S235F)
324	hCoV-19/env/Austria/CeMM6435/2021	EPI_ISL_1583406	2021-03-21	Europe / Austria / Lower Austria	Environment			unknown	unknown	unknown		Original	Wastewater sample - 24h composite		B.1.1.7	GRY	(NS8_Q27stop,NSP3_T183I,NSP3_A890D,NSP6_G107del,Spike_T716I,NS8_K68stop,NSP6_S106del,N_R203K,Spike_A570D,NSP6_F108del,NS8_Y73C,N_G204P,Spike_N501Y,NS8_R52I,NSP12_P323L,Spike_P681H,Spike_D614G,N_D3L,N_S235F)
325	hCoV-19/env/Austria/CeMM6436/2021	EPI_ISL_1583407	2021-03-21	Europe / Austria / Lower Austria	Environment			unknown	unknown	unknown		Original	Wastewater sample - 24h composite		B.1.1	GR	(N_R203K,NSP13_P491L,NSP2_E272K,NS8_Y73C,N_G204P,N_D3L,N_S235F)
326	hCoV-19/env/Austria/CeMM6437/2021	EPI_ISL_1583408	2021-03-21	Europe / Austria / Lower Austria	Environment			unknown	unknown	unknown		Original	Wastewater sample - 24h composite		B.1.1	GR	(N_D3V,NS8_Q27stop,NSP6_G107del,NS8_K68stop,NSP6_S106del,N_R203K,NSP6_F108del,NS8_Y73C,N_G204P,Spike_N501Y,Spike_T716V,Spike_L981F,NS8_R52I,NSP12_P323L,Spike_D614G,Spike_A222V,N_S235F)
327	hCoV-19/env/Austria/CeMM6438/2021	EPI_ISL_1583409	2021-03-21	Europe / Austria / Lower Austria	Environment			unknown	unknown	unknown		Original	Wastewater sample - 24h composite		B.1.1.7	GR	(NSP3_A890D,NSP6_G107del,Spike_T716I,NSP6_S106del,N_R203K,Spike_A570D,NSP6_F108del,NS8_Y73C,NSP13_K460R,N_G204P,Spike_N501Y,NS8_R52I,NSP12_P323L,Spike_P681H,Spike_D614G,N_D3L,N_S235F)
328	hCoV-19/env/Austria/CeMM6439/2021	EPI_ISL_1583410	2021-03-21	Europe / Austria / Lower Austria	Environment			unknown	unknown	unknown		Original	Wastewater sample - 24h composite		B.1.1.7	GRY	(NS8_Q27stop,NSP3_T183I,NSP3_A890D,NSP6_G107del,Spike_T716I,NS8_K68stop,NSP6_S106del,N_R203K,Spike_A570D,NSP6_F108del,NS8_Y73C,N_G204P,Spike_N501Y,NS8_R52I,NSP12_P323L,Spike_P681H,Spike_D614G,NSP3_Y87C,N_D3L,N_S235F)
329	hCoV-19/env/Austria/CeMM6440/2021	EPI_ISL_1583411	2021-03-21	Europe / Austria / Lower Austria	Environment			unknown	unknown	unknown		Original	Wastewater sample - 24h composite		B.1.258	G	(Spike_H69del,NSP3_T819I,NSP3_A890D,Spike_T716I,Spike_V70del,NSP12_P323L,Spike_D614G,N_S235F)
330	hCoV-19/env/Austria/CeMM6441/2021	EPI_ISL_1583412	2021-03-21	Europe / Austria / Lower Austria	Environment			unknown	unknown	unknown		Original	Wastewater sample - 24h composite		B.1.258	G	(Spike_N439K,NSP2_I273M,NSP8_R51L,NSP13_P53L,NSP12_P323L,Spike_D614G)
331	hCoV-19/env/Austria/CeMM6442/2021	EPI_ISL_1583413	2021-03-22	Europe / Austria / Lower Austria	Environment			unknown	unknown	unknown		Original	Wastewater sample - 24h composite		B.1	G	(Spike_H69del,NSP6_G107del,Spike_L189F,NSP6_S106del,NSP6_F108del,NSP12_V720I,Spike_V70del,NS3_Q185H)
332	hCoV-19/env/Austria/CeMM6444/2021	EPI_ISL_1583414	2021-03-22	Europe / Austria / Lower Austria	Environment			unknown	unknown	unknown		Original	Wastewater sample - 24h composite		B.1.1	G	(Spike_H69del,NS8_Q27stop,NSP3_T819I,NSP3_I1683T,NS8_K68stop,NSP9_M101I,NSP12_V720I,Spike_V70del,NSP13_P53L,NS8_R52I,NSP12_P323L,Spike_D614G,Spike_S982A)
333	hCoV-19/env/Austria/CeMM6445/2021	EPI_ISL_1583415	2021-03-22	Europe / Austria / Lower Austria	Environment			unknown	unknown	unknown		Original	Wastewater sample - 24h composite		B.1	G	(Spike_H69del,Spike_V70del,Spike_N501Y,NSP12_P323L,Spike_D614G)
334	hCoV-19/env/Austria/CeMM6447/2021	EPI_ISL_1583416	2021-03-22	Europe / Austria / Lower Austria	Environment			unknown	unknown	unknown		Original	Wastewater sample - 24h composite		B.1	G	(Spike_H69del,NSP3_A890D,NS8_K68stop,Spike_N439K,Spike_V70del,NSP2_N625S,NSP13_P53L,NSP3_I1412T,NSP12_P323L,Spike_D614G,N_S235F)
335	hCoV-19/env/Austria/CeMM6448/2021	EPI_ISL_1583417	2021-03-23	Europe / Austria / Lower Austria	Environment			unknown	unknown	unknown		Original	Wastewater sample - 24h composite		B.1.1.7	GR	(NS8_Q27stop,NSP3_T183I,NSP3_A890D,NSP6_G107del,Spike_T716I,NS8_K68stop,NSP6_S106del,N_R203K,NSP6_F108del,NS8_Y73C,N_G204R,NS8_R52I,NSP12_P323L,Spike_P681H,Spike_D614G,N_S235F)
336	hCoV-19/env/Austria/CeMM6449/2021	EPI_ISL_1583418	2021-03-23	Europe / Austria / Lower Austria	Environment			unknown	unknown	unknown		Original	Wastewater sample - 24h composite		B.1.1.7	GRY	(Spike_H69del,NS8_Q27stop,NSP3_T183I,Spike_T716I,NS8_K68stop,NSP6_S106del,N_R203K,Spike_A570D,NSP2_K534R,Spike_N501Y,NSP3_I1412T,NS8_R52I,Spike_P681H,Spike_Y144del,NSP6_G107del,NSP3_A890D,Spike_D1118H,NSP6_F108del,NS8_Y73C,N_G204P,Spike_V70del,NSP12_P323L,Spike_D614G,N_D3L,Spike_S982A,N_S235F)
337	hCoV-19/env/Austria/CeMM6450/2021	EPI_ISL_1583419	2021-03-23	Europe / Austria / Lower Austria	Environment			unknown	unknown	unknown		Original	Wastewater sample - 24h composite		B.1.1.7	GR	(NSP6_G107del,Spike_T716I,NSP6_S106del,N_R203K,Spike_A570D,Spike_D1118H,NSP6_F108del,NS8_Y73C,N_G204P,NSP12_P323L,Spike_P681H,Spike_D614G,N_D3L,Spike_S982A,N_S235F)
338	hCoV-19/env/Austria/CeMM6451/2021	EPI_ISL_1583420	2021-03-23	Europe / Austria / Lower Austria	Environment			unknown	unknown	unknown		Original	Wastewater sample - 24h composite		B.1.1.7	GRY	(Spike_H69del,NS8_Q27stop,NSP3_T183I,Spike_T716I,NS8_K68stop,NSP6_S106del,N_R203K,Spike_A570D,Spike_N501Y,NSP3_I1412T,NS8_R52I,Spike_P681H,Spike_Y144del,NSP6_G107del,NSP3_A890D,Spike_D1118H,NSP6_F108del,NS8_Y73C,N_G204P,Spike_V70del,NSP12_P323L,Spike_D614G,N_D3L,Spike_S982A,N_S235F)
339	hCoV-19/env/Austria/CeMM6452/2021	EPI_ISL_1583421	2021-03-23	Europe / Austria / Lower Austria	Environment			unknown	unknown	unknown		Original	Wastewater sample - 24h composite		B.1.1.7	G	(Spike_H69del,NS8_Q27stop,Spike_T716I,NS8_K68stop,Spike_A570D,Spike_D1118H,Spike_V70del,Spike_N501Y,NS8_R52I,NSP12_P323L,Spike_D614G,Spike_Y144del,Spike_S982A,N_S235F)
340	hCoV-19/env/Austria/CeMM6453/2021	EPI_ISL_1583422	2021-03-23	Europe / Austria / Lower Austria	Environment			unknown	unknown	unknown		Original	Wastewater sample - 24h composite		B.1.1	GR	(NS8_Q27stop,NSP3_T183I,NSP3_A890D,Spike_T716I,NS8_K68stop,N_R203K,NS8_Y73C,N_G204R,Spike_N501Y,NSP3_I1412T,NS8_R52I,NSP12_P323L,Spike_D614G,Spike_S982A,N_S235F)
341	hCoV-19/env/Austria/CeMM6455/2021	EPI_ISL_1583423	2021-03-22	Europe / Austria / Lower Austria	Environment			unknown	unknown	unknown		Original	Wastewater sample - 24h composite		B.1	G	(Spike_H69del,NSP3_A890D,NS8_K68stop,Spike_V70del,NS8_R52I,NSP12_P323L,Spike_D614G,N_S235F)
342	hCoV-19/env/Austria/CeMM6457/2021	EPI_ISL_1583424	2021-03-18	Europe / Austria / Burgenland	Environment			unknown	unknown	unknown		Original	Wastewater sample - 24h composite		B.1.1.7	GR	(NS8_Q27stop,NSP3_T183I,Spike_T716I,NS8_K68stop,N_R203K,Spike_A570D,NS8_Y73C,N_G204P,Spike_N501Y,NSP3_I1412T,NS8_R52I,NSP12_P323L,Spike_P681H,Spike_D614G,Spike_Y144del,Spike_S982A,N_S235F)
343	hCoV-19/env/Austria/CeMM6458/2021	EPI_ISL_1583425	2021-03-19	Europe / Austria / Burgenland	Environment			unknown	unknown	unknown		Original	Wastewater sample - 24h composite		B.1.1.7	GRY	(Spike_H69del,NS8_Q27stop,NSP3_T183I,Spike_T716I,NS8_K68stop,NSP6_S106del,N_R203K,Spike_A570D,Spike_N501Y,NSP3_I1412T,NS8_R52I,Spike_P681H,Spike_Y144del,NSP16_K141Q,NSP6_G107del,NSP3_A890D,Spike_D1118H,NSP6_F108del,NS8_Y73C,N_G204R,Spike_V70del,NSP12_P323L,Spike_D614G,N_D3L,Spike_S982A,N_S235F)
344	hCoV-19/env/Austria/CeMM6460/2021	EPI_ISL_1583426	2021-03-16	Europe / Austria / Upper Austria	Environment			unknown	unknown	unknown		Original	Wastewater sample - 24h composite		B.1.1.7	GRY	(Spike_H69del,NS8_Q27stop,NSP3_T183I,Spike_T716I,NS8_K68stop,NSP6_S106del,N_R203K,Spike_A570D,Spike_N501Y,NSP3_I1412T,NS8_R52I,Spike_P681H,Spike_Y144del,NSP6_G107del,NSP3_A890D,Spike_D1118H,NSP6_F108del,NS8_Y73C,N_D3E,N_G204P,Spike_V70del,NSP12_P323L,Spike_D614G,Spike_S982A,N_S235F)
345	hCoV-19/env/Austria/CeMM6461/2021	EPI_ISL_1583427	2021-03-18	Europe / Austria / Upper Austria	Environment			unknown	unknown	unknown		Original	Wastewater sample - 24h composite		B.1.1.7	GRY	(Spike_H69del,NS8_Q27stop,NSP3_T183I,Spike_T716I,NS8_K68stop,NSP6_S106del,N_R203K,Spike_A570D,Spike_N501Y,NSP3_I1412T,NS8_R52I,Spike_P681H,Spike_Y144del,NSP6_G107del,NSP3_A890D,Spike_D1118H,NSP6_F108del,NS8_Y73C,N_G204R,Spike_V70del,NSP12_P323L,Spike_D614G,Spike_S982A,N_S235F)
346	hCoV-19/env/Austria/CeMM6462/2021	EPI_ISL_1583428	2021-03-17	Europe / Austria / Upper Austria	Environment			unknown	unknown	unknown		Original	Wastewater sample - 24h composite		B.1.1.7	GRY	(Spike_H69del,NS8_Q27stop,NSP3_T183I,Spike_T716I,NS8_K68stop,NSP6_S106del,N_R203K,Spike_A570D,NSP2_K534R,Spike_N501Y,NSP3_I1412T,NS8_R52I,Spike_P681H,Spike_Y144del,NSP6_G107del,NSP3_A890D,Spike_D1118H,NSP6_F108del,NS8_Y73C,N_G204P,Spike_V70del,NSP12_P323L,Spike_D614G,Spike_S982A,N_S235F)
347	hCoV-19/env/Austria/CeMM6463/2021	EPI_ISL_1583429	2021-03-18	Europe / Austria / Upper Austria	Environment			unknown	unknown	unknown		Original	Wastewater sample - 24h composite		B.1.1.7	GR	(Spike_H69del,NS8_Q27stop,NSP3_T183I,NSP3_A890D,NSP6_G107del,Spike_T716I,NS8_K68stop,NSP6_S106del,N_R203K,Spike_A570D,NSP6_F108del,NS8_Y73C,N_G204P,Spike_V70del,NS8_R52I,NSP12_P323L,Spike_D614G,Spike_Y144del,N_D3L,Spike_S982A,N_S235F)
348	hCoV-19/env/Austria/CeMM6464/2021	EPI_ISL_1583430	2021-03-16	Europe / Austria / Tyrol	Environment			unknown	unknown	unknown		Original	Environmental swab		B.1.1.7	GRY	(Spike_H69del,NS8_Q27stop,NSP3_T183I,Spike_T716I,NSP6_S106del,N_R203K,Spike_A570D,Spike_N501Y,NSP3_I1412T,NS8_R52I,Spike_P681H,Spike_Y144del,NSP6_G107del,NSP3_A890D,Spike_D1118H,NSP6_F108del,NS8_Y73C,N_G204R,Spike_V70del,NSP14_A23S,NSP12_P323L,Spike_D614G,N_D3L,Spike_S982A,N_S235F)
349	hCoV-19/env/Austria/CeMM6465/2021	EPI_ISL_1583431	2021-03-16	Europe / Austria / Tyrol	Environment			unknown	unknown	unknown		Original	Environmental swab		B.1.1.7	GRY	(Spike_H69del,NS8_Q27stop,NSP3_T183I,Spike_T716I,NSP6_S106del,N_R203K,Spike_A570D,Spike_N501Y,NS8_R52I,Spike_P681H,Spike_Y144del,Spike_P1263L,NSP6_G107del,Spike_D1118H,NSP6_F108del,NS8_Y73C,N_G204R,Spike_V70del,NSP12_P323L,Spike_D614G,N_D3L,Spike_S982A,N_S235F)
350	hCoV-19/env/Austria/CeMM6473/2021	EPI_ISL_1583432	2021-03-14	Europe / Austria / Styria	Environment			unknown	unknown	unknown		Original	Environmental swab		B.1	G	(NSP3_I1683T,N_Q163L,NSP9_M101I,NSP12_P323L,Spike_D614G)
351	hCoV-19/env/Austria/CeMM6534/2021	EPI_ISL_1583435	2021-03-18	Europe / Austria / Vorarlberg	Environment			unknown	unknown	unknown		Original	Wastewater		A.24	G	(NSP3_K837N,NSP6_L260F,NSP12_T141I,Spike_D614G,NSP3_L781F)
352	hCoV-19/env/Austria/CeMM6535/2021	EPI_ISL_1583436	2021-03-21	Europe / Austria / Vorarlberg	Environment			unknown	unknown	unknown		Original	Wastewater		B.1	G	(Spike_D215G,NSP1_E93K,NSP3_K837N,Spike_K417N,Spike_L244del,NSP3_A890D,N_T205I,Spike_L242del,NSP3_F892L,NSP12_P323L,Spike_D614G,NSP3_L781F,Spike_A243del)
353	hCoV-19/env/Austria/CeMM6536/2021	EPI_ISL_1583437	2021-03-18	Europe / Austria / Vorarlberg	Environment			unknown	unknown	unknown		Original	Wastewater		B.1.1.7	GR	(NS8_Q27stop,Spike_T716I,N_R203K,Spike_A570D,NS8_Y73C,N_G204R,N_D3E,Spike_N501Y,NS8_R52I,Spike_P681H,Spike_D614G,N_S235F)
354	hCoV-19/env/Austria/CeMM6538/2021	EPI_ISL_1583438	2021-03-19	Europe / Austria / Vorarlberg	Environment			unknown	unknown	unknown		Original	Wastewater		B.1	GH	(NSP13_H290Y,NSP15_P118S,Spike_S477N,NS3_Q57H,Spike_D614G)
355	hCoV-19/env/Austria/CeMM6539/2021	EPI_ISL_1583439	2021-03-21	Europe / Austria / Vorarlberg	Environment			unknown	unknown	unknown		Original	Wastewater		B.1.258	G	(Spike_N439K,NSP12_P323L,Spike_D614G)
356	hCoV-19/env/Austria/CeMM6540/2021	EPI_ISL_1583440	2021-03-18	Europe / Austria / Vorarlberg	Environment			unknown	unknown	unknown		Original	Wastewater		B.1.1.7	GRY	(Spike_H69del,NS8_Q27stop,NSP3_T183I,Spike_T716I,NSP6_S106del,N_R203K,Spike_A570D,Spike_H66R,Spike_N501Y,NSP3_I1412T,NS8_R52I,Spike_P681H,Spike_Y144del,NSP6_G107del,NSP3_A890D,Spike_D1118H,NSP6_F108del,NS8_Y73C,N_G204R,Spike_V70del,NSP12_P323L,Spike_D614G,N_D3L,Spike_S982A,N_S235F)
357	hCoV-19/env/Austria/CeMM6541/2021	EPI_ISL_1583441	2021-03-20	Europe / Austria / Vorarlberg	Environment			unknown	unknown	unknown		Original	Wastewater		B.1.1.7	GRY	(Spike_H69del,NS8_Q27stop,NSP3_T183I,Spike_T716I,NSP6_S106del,N_R203K,Spike_A570D,NSP15_L162F,Spike_N501Y,NS8_R52I,Spike_P681H,Spike_Y144del,NSP3_E1789K,NSP6_G107del,NSP3_A890D,NSP6_F108del,NS8_Y73C,N_G204R,Spike_V70del,Spike_D614G,N_D3L,Spike_S982A,N_S235F)
358	hCoV-19/env/Austria/CeMM6545/2021	EPI_ISL_1583442	2021-03-15	Europe / Austria / Carinthia	Environment			unknown	unknown	unknown		Original	Wastewater		B.1.1.7	GRY	(Spike_H69del,NS8_Q27stop,NSP3_T183I,NSP3_A890D,Spike_T716I,N_R203K,Spike_A570D,NS8_Y73C,N_G204R,Spike_D1260N,Spike_V70del,Spike_N501Y,NS8_R52I,NSP12_P323L,Spike_P681H,Spike_D614G,Spike_Y144del,N_D3L,Spike_S982A,N_S235F)
359	hCoV-19/env/Austria/CeMM6547/2021	EPI_ISL_1583443	2021-03-20	Europe / Austria / Carinthia	Environment			unknown	unknown	unknown		Original	Wastewater		B.1	G	(NSP2_D409G,NSP6_N40S,Spike_A845S,NSP12_P323L,Spike_D614G)
360	hCoV-19/env/Austria/CeMM6548/2021	EPI_ISL_1583444	2021-03-17	Europe / Austria / Salzburg	Environment			unknown	unknown	unknown		Original	Wastewater		B.1.160	GH	(N_M234I,Spike_S477N,NSP3_M951I,NSP12_A185S,NS3_Q57H,NSP13_E261D,NSP12_P323L,Spike_D614G,N_A376T,NSP12_V776L,NSP13_K218R)
361	hCoV-19/env/Austria/CeMM6550/2021	EPI_ISL_1583445	2021-03-21	Europe / Austria / Salzburg	Environment			unknown	unknown	unknown		Original	Wastewater		B.1.527	GH	(NS8_E59stop,N_M234I,NSP4_M324I,Spike_A1070V,NS3_Q57H,NSP3_S1212L,NSP12_P323L,Spike_D614G,N_A376T)
362	hCoV-19/env/Austria/CeMM6552/2021	EPI_ISL_1583446	2021-03-21	Europe / Austria / Salzburg	Environment			unknown	unknown	unknown		Original	Wastewater		B.1.160	GH	(N_M234I,Spike_S477N,NS3_T89I,Spike_A1070V,NS3_Q57H,NSP12_P323L,Spike_D614G)
363	hCoV-19/env/Austria/CeMM6553/2021	EPI_ISL_1583447	2021-03-17	Europe / Austria / Salzburg	Environment			unknown	unknown	unknown		Original	Wastewater		B.1	G	(Spike_H69del,NSP3_T183I,NSP3_A890D,NSP6_G107del,NSP6_S106del,NSP6_F108del,NSP9_M101I,Spike_V70del,Spike_N501Y,NSP3_L1035F,Spike_D614G,Spike_Y144del)
364	hCoV-19/env/Austria/CeMM6554/2021	EPI_ISL_1583448	2021-03-19	Europe / Austria / Salzburg	Environment			unknown	unknown	unknown		Original	Wastewater		B.1.1.7	O	(NSP13_R392C,Spike_T716I,NS8_Y73C,NSP3_T763M,NSP10_A4V,Spike_P681H,N_D3L,Spike_S982A,N_S235F)
365	hCoV-19/env/Austria/CeMM6555/2021	EPI_ISL_1583449	2021-03-21	Europe / Austria / Salzburg	Environment			unknown	unknown	unknown		Original	Wastewater		B.1.1.7	G	(Spike_H69del,NS8_Q27stop,NSP13_H290Y,NSP3_T183I,NSP3_A890D,Spike_A570D,Spike_V70del,Spike_N501Y,NS8_R52I,NSP12_P323L,Spike_D614G,Spike_S982A,N_S235F)
366	hCoV-19/env/Austria/CeMM6556/2021	EPI_ISL_1583450	2021-03-16	Europe / Austria / Carinthia	Environment			unknown	unknown	unknown		Original	Wastewater		B.1.1.7	GR	(NSP3_T183I,NSP6_G107del,NSP6_S106del,N_R203K,NSP6_F108del,NS8_Y73C,N_G204R,NSP12_P323L,N_D3L,Spike_S982A,NS3_G100C,N_S235F)
367	hCoV-19/env/Austria/CeMM6557/2021	EPI_ISL_1583451	2021-03-19	Europe / Austria / Carinthia	Environment			unknown	unknown	unknown		Original	Wastewater		B.1.1.7	GR	(NS8_Q27stop,Spike_T716I,N_R203K,Spike_A570D,NS8_Y73C,N_G204R,Spike_N501Y,NS8_R52I,Spike_P681H,Spike_D614G,N_D3L,N_S235F)
368	hCoV-19/env/Austria/CeMM6558/2021	EPI_ISL_1583452	2021-03-21	Europe / Austria / Carinthia	Environment			unknown	unknown	unknown		Original	Wastewater		B.1.1.7	GRY	(Spike_H69del,NS8_Q27stop,NSP3_T183I,NSP10_D22Y,NS8_K68stop,N_R203K,NS8_Y73C,N_G204R,Spike_V70del,Spike_N501Y,NS8_R52I,Spike_Y144del,N_D3L,N_S235F)
369	hCoV-19/env/Austria/CeMM6559/2021	EPI_ISL_1583453	2021-03-18	Europe / Austria / Salzburg	Environment			unknown	unknown	unknown		Original	Wastewater		B.1.1.7	GRY	(Spike_H69del,NS8_Q27stop,NSP3_T183I,NSP3_A890D,Spike_T716I,NS8_K68stop,N_R203K,Spike_A570D,Spike_D1118H,NS8_Y73C,N_G204P,Spike_V70del,Spike_N501Y,NSP3_I1412T,NS8_R52I,NSP12_P323L,Spike_P681H,Spike_D614G,Spike_Y144del,N_D3L,Spike_S982A,N_S235F)
370	hCoV-19/env/Austria/CeMM6561/2021	EPI_ISL_1583454	2021-03-19	Europe / Austria / Vorarlberg	Environment			unknown	unknown	unknown		Original	Wastewater		B.1.1.7	GRY	(NS8_Q27stop,NSP3_T183I,NSP3_A890D,NSP6_G107del,Spike_T716I,NS8_K68stop,NSP6_S106del,N_R203K,Spike_A570D,Spike_D1118H,NSP6_F108del,NS8_Y73C,N_G204R,Spike_N501Y,NSP3_I1412T,NS8_R52I,NSP12_P323L,Spike_P681H,Spike_D614G,N_D3L,Spike_S982A,N_S235F)
371	hCoV-19/env/Austria/CeMM6562/2021	EPI_ISL_1583455	2021-03-19	Europe / Austria / Vorarlberg	Environment			unknown	unknown	unknown		Original	Wastewater		B.1.1.7	GRY	(Spike_H69del,NS8_Q27stop,NSP3_T183I,NSP3_A890D,Spike_T716I,N_R203K,Spike_A570D,NS8_Y73C,N_G204R,Spike_V70del,Spike_N501Y,NSP3_I1412T,NS8_R52I,NSP12_P323L,Spike_P681H,Spike_D614G,Spike_Y144del,N_D3L,Spike_S982A,N_S235F)
372	hCoV-19/env/Austria/CeMM6564/2021	EPI_ISL_1583456	2021-03-18	Europe / Austria / Salzburg	Environment			unknown	unknown	unknown		Original	Wastewater		B.1.1.7	GR	(NSP3_A1305T,NS8_Q27stop,NSP3_S1807F,Spike_T716I,NS8_K68stop,NSP6_S106del,N_R203K,Spike_A570D,Spike_N501Y,NSP3_I1412T,NS8_R52I,Spike_P681H,E_P54S,NSP6_G107del,NSP3_A890D,NSP6_F108del,NS8_Y73C,N_G238S,N_G204P,NSP12_P323L,Spike_D614G,N_D3L,N_S235F)
373	hCoV-19/env/Austria/CeMM7321/2021	EPI_ISL_1670959	2021-01-31	Europe / Austria / Upper Austria	Environment			unknown	unknown	unknown		Original	Wastewater sample - 24h composite		B.1.1.7	GRY	(Spike_H69del,NS8_Q27stop,NSP3_T183I,Spike_T716I,NS8_K68stop,NSP6_S106del,N_R203K,Spike_A570D,Spike_N501Y,NS8_R52I,Spike_P681H,Spike_Y144del,NSP6_G107del,NSP3_A890D,Spike_D1118H,NSP6_F108del,NS8_Y73C,N_G204R,Spike_V70del,NSP12_P323L,Spike_D614G,N_D3L,Spike_S982A,N_S235F)
374	hCoV-19/env/Austria/CeMM7313/2021	EPI_ISL_1670961	2021-04-06	Europe / Austria / Lower Austria	Environment			unknown	unknown	unknown		Original	Wastewater sample - 24h composite		B.1.1.7	GR	(NS8_Q27stop,NSP3_T183I,NSP6_G107del,Spike_T716I,NSP6_S106del,N_R203K,Spike_A570D,Spike_D1118H,NSP6_F108del,N_G204R,Spike_N501Y,NS8_R52I,NSP12_P323L,Spike_P681H,Spike_D614G,Spike_S982A,N_S235F)
375	hCoV-19/env/Austria/CeMM7227/2021	EPI_ISL_1670962	2021-04-04	Europe / Austria / Vorarlberg	Environment			unknown	unknown	unknown		Original	Wastewater		B.1.1.7	GRY	(Spike_H69del,NS8_Q27stop,NSP3_T183I,Spike_T716I,NS8_K68stop,NSP6_S106del,N_R203K,Spike_A570D,Spike_N501Y,NSP3_I1412T,NS8_R52I,Spike_P681H,Spike_Y144del,NSP6_G107del,NSP3_A890D,Spike_D1118H,NSP6_F108del,NS8_Y73C,N_G204R,Spike_V70del,NSP12_P323L,Spike_D614G,N_D3L,Spike_S982A,N_S235F)
376	hCoV-19/env/Austria/CeMM7222/2021	EPI_ISL_1670963	2021-03-30	Europe / Austria / Carinthia	Environment			unknown	unknown	unknown		Original	Wastewater		B.1.1.7	GRY	(Spike_H69del,NS8_Q27stop,NSP3_T183I,Spike_T716I,NS8_K68stop,NSP6_S106del,N_R203K,Spike_A570D,Spike_N501Y,NSP3_I1412T,NS8_R52I,Spike_P681H,Spike_Y144del,NSP6_G107del,NSP3_A890D,Spike_D1118H,NSP6_F108del,NS8_Y73C,N_G204R,Spike_V70del,NSP12_P323L,Spike_D614G,N_D3L,Spike_S982A,N_S235F)
377	hCoV-19/env/Austria/CeMM7319/2021	EPI_ISL_1670964	2021-04-01	Europe / Austria / Burgenland	Environment			unknown	unknown	unknown		Original	Wastewater sample - 24h composite		B.1.1.7	GRY	(Spike_H69del,NS8_Q27stop,NSP3_T183I,Spike_T716I,NS8_K68stop,NSP6_S106del,N_R203K,Spike_A570D,NSP2_K534R,Spike_N501Y,NSP3_I1412T,NS8_R52I,Spike_P681H,Spike_Y144del,NSP6_G107del,NSP3_A890D,Spike_D1118H,NSP6_F108del,NS8_Y73C,N_G204P,Spike_V70del,NSP12_P323L,Spike_D614G,N_D3L,Spike_S982A,N_S235F)
378	hCoV-19/env/Austria/CeMM7229/2021	EPI_ISL_1670965	2021-04-05	Europe / Austria / Vorarlberg	Environment			unknown	unknown	unknown		Original	Wastewater		B.1.1.7	GRY	(Spike_H69del,NS8_Q27stop,NSP3_T183I,Spike_T716I,NS8_K68stop,NSP6_S106del,N_R203K,Spike_A570D,Spike_N501Y,NSP3_I1412T,NS8_R52I,Spike_P681H,Spike_Y144del,NSP3_T808I,NSP6_G107del,NSP3_A890D,Spike_D1118H,NSP6_F108del,NS8_Y73C,N_G204R,Spike_V70del,NSP12_P323L,Spike_D614G,N_D3L,Spike_S982A,N_S235F)
379	hCoV-19/env/Austria/CeMM7315/2021	EPI_ISL_1670966	2021-04-06	Europe / Austria / Lower Austria	Environment			unknown	unknown	unknown		Original	Wastewater sample - 24h composite		B.1.1.7	GRY	(Spike_H69del,NS8_Q27stop,NSP3_T183I,Spike_T716I,NS8_K68stop,NSP6_S106del,N_R203K,Spike_A570D,Spike_N501Y,NSP3_I1412T,NS8_R52I,Spike_Y144del,NSP6_G107del,NSP3_A890D,Spike_D1118H,NSP6_F108del,NS8_Y73C,N_G204R,Spike_V70del,NSP12_P323L,Spike_D614G,N_D3L,Spike_S982A,N_S235F)
380	hCoV-19/env/Austria/CeMM7228/2021	EPI_ISL_1670967	2021-04-01	Europe / Austria / Vorarlberg	Environment			unknown	unknown	unknown		Original	Wastewater		B.1.1.7	GRY	(Spike_H69del,NS8_Q27stop,NSP3_T183I,Spike_T716I,NS8_K68stop,NSP6_S106del,N_R203K,Spike_A570D,Spike_N501Y,NSP3_I1412T,NS8_R52I,Spike_P681H,Spike_Y144del,NSP6_G107del,NSP3_A890D,Spike_D1118H,NSP6_F108del,NS8_Y73C,N_G204R,N_D3E,Spike_V70del,NSP12_P323L,Spike_D614G,Spike_S982A,N_S235F)
381	hCoV-19/env/Austria/CeMM7215/2021	EPI_ISL_1670968	2021-03-31	Europe / Austria / Salzburg	Environment			unknown	unknown	unknown		Original	Wastewater		B.1.160	G	(N_M234I,NSP12_A185S,NSP13_E261D,NSP12_P323L,Spike_D614G,NSP12_V776L,NSP13_K218R)
382	hCoV-19/env/Austria/CeMM7292/2021	EPI_ISL_1670971	2021-04-05	Europe / Austria / Lower Austria	Environment			unknown	unknown	unknown		Original	Wastewater sample - 24h composite		B.1.1.7	GRY	(Spike_H69del,NS8_Q27stop,NSP3_T183I,Spike_T716I,NS8_K68stop,NSP6_S106del,N_R203K,Spike_A570D,Spike_N501Y,NSP3_I1412T,NS8_R52I,Spike_P681H,Spike_Y144del,NSP6_G107del,NSP3_A890D,NSP6_F108del,NS8_Y73C,N_G204R,Spike_V70del,NSP12_P323L,Spike_D614G,N_D3L,Spike_S982A,N_S235F)
383	hCoV-19/env/Austria/CeMM7316/2021	EPI_ISL_1670972	2021-03-23	Europe / Austria / Upper Austria	Environment			unknown	unknown	unknown		Original	Wastewater sample - 24h composite		B.1.1.7	GRY	(Spike_H69del,NS8_Q27stop,NSP3_T183I,NSP3_A890D,NSP6_G107del,NS8_K68stop,NSP6_S106del,N_R203K,Spike_A570D,Spike_D1118H,NSP6_F108del,NS8_Y73C,N_G204R,Spike_V70del,Spike_N501Y,NS8_R52I,NSP12_P323L,Spike_D614G,Spike_Y144del,N_D3L,Spike_S982A,N_S235F)
384	hCoV-19/env/Austria/CeMM7311/2021	EPI_ISL_1670980	2021-04-06	Europe / Austria / Lower Austria	Environment			unknown	unknown	unknown		Original	Wastewater sample - 24h composite		B.1.1.7	GRY	(Spike_H69del,NS8_Q27stop,NSP3_T183I,Spike_T716I,NS8_K68stop,NSP6_S106del,N_R203K,Spike_N501Y,NSP3_I1412T,NS8_R52I,Spike_P681H,Spike_Y144del,NSP6_G107del,NSP3_A890D,Spike_D1118H,NSP6_F108del,NS8_Y73C,Spike_V70del,NSP12_P323L,Spike_D614G,N_D3L,Spike_S982A,N_S235F)
385	hCoV-19/env/Austria/CeMM7323/2021	EPI_ISL_1670981	2021-04-05	Europe / Austria / Vienna	Environment			unknown	unknown	unknown		Original	Wastewater sample - 24h composite		B.1.1.7	GRY	(Spike_H69del,NS8_Q27stop,NSP3_T183I,Spike_T716I,NS8_K68stop,NSP6_S106del,N_R203K,Spike_N501Y,NS8_R52I,Spike_P681H,Spike_Y144del,NSP6_G107del,NSP3_A890D,Spike_D1118H,NSP6_F108del,NS8_Y73C,N_G204R,Spike_V70del,NSP12_P323L,Spike_D614G,N_D3L,Spike_S982A,N_S235F)
386	hCoV-19/env/Austria/CeMM7231/2021	EPI_ISL_1670996	2021-04-05	Europe / Austria / Vorarlberg	Environment			unknown	unknown	unknown		Original	Wastewater		B.1	GR	(NSP3_A1766V,NSP3_K1077N,N_R203K,NSP3_P1103S,N_G204R,NSP3_S1285F,NSP12_P323L,Spike_D614G,NSP3_D1121N,N_S235F)
387	hCoV-19/env/Austria/CeMM7310/2021	EPI_ISL_1670997	2021-04-06	Europe / Austria / Lower Austria	Environment			unknown	unknown	unknown		Original	Wastewater sample - 24h composite		B.1.1.7	GRY	(Spike_H69del,NS8_Q27stop,NSP3_T183I,Spike_T716I,NS8_K68stop,NSP6_S106del,N_R203K,Spike_A570D,Spike_N501Y,NSP3_I1412T,NS8_R52I,Spike_Y144del,NSP6_G107del,NSP3_A890D,NSP6_F108del,NS8_Y73C,N_G204R,Spike_V70del,NSP12_P323L,Spike_D614G,N_D3L,Spike_S982A,N_S235F)
388	hCoV-19/env/Austria/CeMM7298/2021	EPI_ISL_1671008	2021-04-05	Europe / Austria / Lower Austria	Environment			unknown	unknown	unknown		Original	Wastewater sample - 24h composite		B.1.1.7	GR	(NS8_Q27stop,NSP6_G107del,NS8_K68stop,NSP6_S106del,N_R203K,NSP6_F108del,NS8_Y73C,N_G204R,NSP6_M192L,NS8_R52I,N_D3L,Spike_S982A,N_S235F)
389	hCoV-19/env/Austria/CeMM7302/2021	EPI_ISL_1671032	2021-04-05	Europe / Austria / Lower Austria	Environment			unknown	unknown	unknown		Original	Wastewater sample - 24h composite		B.1.1.7	GR	(Spike_H69del,NS8_Q27stop,NSP3_T183I,NSP3_A890D,NSP6_G107del,NS8_K68stop,NSP6_S106del,N_R203K,NS3_L147I,NSP6_F108del,NS8_Y73C,N_G204P,NSP2_K534R,Spike_V70del,NS8_R52I,NSP12_P323L,Spike_Y144del,N_D3L,N_S235F)
390	hCoV-19/env/Austria/CeMM7303/2021	EPI_ISL_1671033	2021-04-05	Europe / Austria / Lower Austria	Environment			unknown	unknown	unknown		Original	Wastewater sample - 24h composite		B.1.1.7	GRY	(Spike_G769V,NS8_Q27stop,NSP3_T183I,NSP3_A890D,NSP6_G107del,Spike_T716I,NS8_K68stop,NSP6_S106del,N_R203K,Spike_A570D,NSP6_F108del,NS8_Y73C,Spike_N501Y,NS8_R52I,Spike_P681H,Spike_D614G,N_D3L,N_S235F)
391	hCoV-19/env/Austria/CeMM7324/2021	EPI_ISL_1671034	2021-04-07	Europe / Austria / Vienna	Environment			unknown	unknown	unknown		Original	Wastewater sample - 24h composite		B.1.1.7	GR	(Spike_H69del,NS8_Q27stop,NSP3_T183I,NSP6_G107del,Spike_T716I,NS8_K68stop,NSP6_S106del,N_R203K,Spike_A570D,Spike_D1118H,NSP6_F108del,NS8_Y73C,N_G204P,Spike_V70del,NS8_R52I,NSP12_P323L,Spike_P681H,Spike_D614G,Spike_Y144del,N_D3L,Spike_S982A,N_S235F)
392	hCoV-19/env/Austria/CeMM7212/2021	EPI_ISL_1671077	2021-04-01	Europe / Austria / Carinthia	Environment			unknown	unknown	unknown		Original	Wastewater		B.1.1	GRY	(Spike_H69del,NSP3_A890D,NSP6_G107del,Spike_T716I,NSP6_S106del,N_R203K,Spike_A570D,NSP6_F108del,N_G204R,Spike_V70del,Spike_N501Y,NSP12_P323L,Spike_D614G,Spike_Y144del,Spike_S982A,N_S235F)
393	hCoV-19/env/Austria/CeMM7219/2021	EPI_ISL_1671078	2021-04-01	Europe / Austria / Carinthia	Environment			unknown	unknown	unknown		Original	Wastewater		B.1.1.7	GR	(NS8_Q27stop,NSP3_A890D,Spike_T716I,NS8_K68stop,N_R203K,Spike_A570D,Spike_D1118H,NS8_Y73C,N_G204R,Spike_N501Y,NS8_R52I,NSP12_P323L,Spike_P681H,Spike_D614G,Spike_Y144del,N_D3L,Spike_S982A,N_S235F)
394	hCoV-19/env/Austria/CeMM7230/2021	EPI_ISL_1671079	2021-04-01	Europe / Austria / Vorarlberg	Environment			unknown	unknown	unknown		Original	Wastewater		B.1.1.7	GRY	(Spike_H69del,NS8_Q27stop,NSP3_T183I,NSP3_A890D,Spike_T716I,N_R203K,Spike_A570D,Spike_D1118H,N_G204R,Spike_V70del,Spike_N501Y,NS8_R52I,NSP12_P323L,Spike_P681H,Spike_D614G,Spike_Y144del,Spike_S982A,N_S235F)
395	hCoV-19/env/Austria/CeMM7234/2021	EPI_ISL_1671080	2021-04-02	Europe / Austria / Vorarlberg	Environment			unknown	unknown	unknown		Original	Wastewater		B.1.1	GR	(NS8_Q27stop,NSP3_T183I,NSP3_A890D,Spike_T716I,NS8_K68stop,N_R203K,Spike_A570D,N_G204R,NSP12_V720I,Spike_N501Y,NSP3_I1412T,NS8_R52I,NSP12_P323L,Spike_D614G,N_S235F)
396	hCoV-19/env/Austria/CeMM7235/2021	EPI_ISL_1671081	2021-04-05	Europe / Austria / Vorarlberg	Environment			unknown	unknown	unknown		Original	Wastewater		B.1.1.7	G	(Spike_H69del,NS8_Q27stop,NSP3_A890D,NSP6_G107del,Spike_T716I,NS8_K68stop,NSP6_S106del,Spike_A570D,NSP6_F108del,Spike_V70del,Spike_N501Y,NS8_R52I,NSP12_P323L,Spike_P681H,Spike_D614G,Spike_Y144del,Spike_S982A,N_S235F)
397	hCoV-19/env/Austria/CeMM7297/2021	EPI_ISL_1671083	2021-04-05	Europe / Austria / Lower Austria	Environment			unknown	unknown	unknown		Original	Wastewater sample - 24h composite		B.1	G	(NSP12_P323L,Spike_D614G)
398	hCoV-19/env/Austria/CeMM7317/2021	EPI_ISL_1671084	2021-04-06	Europe / Austria / Lower Austria	Environment			unknown	unknown	unknown		Original	Wastewater sample - 24h composite		B.1	G	(NSP12_P323L,Spike_D614G)
399	hCoV-19/env/Austria/CeMM7314/2021	EPI_ISL_1671085	2021-04-06	Europe / Austria / Lower Austria	Environment			unknown	unknown	unknown		Original	Wastewater sample - 24h composite		B.1	G	(NSP12_P323L,Spike_D614G)
400	hCoV-19/env/Austria/CeMM7312/2021	EPI_ISL_1671086	2021-04-06	Europe / Austria / Lower Austria	Environment			unknown	unknown	unknown		Original	Wastewater sample - 24h composite		B.1	G	(NSP12_P323L,Spike_D614G)
401	hCoV-19/env/Austria/CeMM7307/2021	EPI_ISL_1671087	2021-04-06	Europe / Austria / Lower Austria	Environment			unknown	unknown	unknown		Original	Wastewater sample - 24h composite		B.1	G	(NSP12_P323L,Spike_D614G)
402	hCoV-19/env/Austria/CeMM7296/2021	EPI_ISL_1671088	2021-04-05	Europe / Austria / Lower Austria	Environment			unknown	unknown	unknown		Original	Wastewater sample - 24h composite		B.1	G	(NSP12_P323L,Spike_D614G)
403	hCoV-19/env/Austria/CeMM6994/2021	EPI_ISL_1671089	2021-03-30	Europe / Austria / Tyrol	Environment			unknown	unknown	unknown		Original	Environmental swab		B.1.177.77	GV	(NS3_S165F,NSP3_D1318N,NSP12_P323L,Spike_D614G,N_A220V,Spike_S98F,Spike_A222V)
404	hCoV-19/env/Austria/CeMM7211/2021	EPI_ISL_1671091	2021-04-03	Europe / Austria / Carinthia	Environment			unknown	unknown	unknown		Original	Wastewater		B.1.1	GR	(Spike_D215G,NS8_Q27stop,Spike_L244del,NSP6_G107del,NS8_K68stop,NSP6_S106del,N_R203K,Spike_A570D,Spike_D1118H,NSP6_F108del,Spike_L242del,N_G204P,Spike_N501Y,NS8_R52I,NSP12_P323L,Spike_D614G,Spike_A243del,N_S235F)
405	hCoV-19/env/Austria/CeMM7226/2021	EPI_ISL_1671092	2021-04-02	Europe / Austria / Vorarlberg	Environment			unknown	unknown	unknown		Original	Wastewater		B.1.1	G	(NSP3_V393F,NSP3_T183I,NSP3_A890D,NSP6_G107del,NS8_K68stop,NSP6_S106del,Spike_A570D,NSP6_F108del,NS8_Y73C,N_G204P,NSP12_P323L,Spike_D614G,Spike_S982A,N_S235F)
406	hCoV-19/env/Austria/CeMM6989/2021	EPI_ISL_1671094	2021-03-28	Europe / Austria / Styria	Environment			unknown	unknown	unknown		Original	Environmental swab		B.1	G	(Spike_H69del,NS8_Q27stop,NS8_Y73C,Spike_V70del,Spike_N501Y,NS8_R52I,NSP12_P323L,Spike_D614G,Spike_Y144del,N_S235F)
407	hCoV-19/env/Austria/CeMM7218/2021	EPI_ISL_1671095	2021-04-02	Europe / Austria / Salzburg	Environment			unknown	unknown	unknown		Original	Wastewater		B.1.1.7	GR	(Spike_H69del,NS8_Q27stop,NSP3_A890D,NSP6_G107del,Spike_T716I,NSP6_S106del,N_R203K,Spike_A570D,Spike_D1118H,NSP6_F108del,NS8_Y73C,N_G204R,Spike_V70del,NSP3_I1412T,NS8_R52I,NSP12_P323L,Spike_P681H,Spike_D614G,Spike_Y144del,Spike_S982A,N_S235F)
408	hCoV-19/env/Austria/CeMM6993/2021	EPI_ISL_1671096	2021-03-30	Europe / Austria / Tyrol	Environment			unknown	unknown	unknown		Original	Environmental swab		B.1.1.7	GR	(Spike_H69del,NS8_Q27stop,NSP3_T183I,NSP3_A890D,NSP6_G107del,NSP6_S106del,N_R203K,Spike_D1118H,NSP6_F108del,NS8_Y73C,NSP14_P46L,N_G204R,Spike_V70del,NS8_R52I,NSP12_P323L,Spike_D614G,Spike_Y144del,N_D3L,Spike_S982A,Spike_A222V,N_S235F)
409	hCoV-19/env/Austria/CeMM6985/2021	EPI_ISL_1671097	2021-03-28	Europe / Austria / Styria	Environment			unknown	unknown	unknown		Original	Environmental swab		B.1.1.7	GRY	(Spike_H69del,NS8_Q27stop,NSP3_T183I,Spike_T716I,NSP6_S106del,N_R203K,Spike_N501Y,NS8_R52I,Spike_P681H,Spike_Y144del,NSP12_G25C,NSP3_D1219Y,NSP6_G107del,NSP3_A890D,Spike_D1118H,NSP6_F108del,NS8_Y73C,N_G204R,Spike_V70del,NSP12_P323L,Spike_D614G,NSP3_G212V,N_D3L,Spike_S982A,N_S235F)
410	hCoV-19/env/Austria/CeMM7304/2021	EPI_ISL_1671099	2021-04-06	Europe / Austria / Lower Austria	Environment			unknown	unknown	unknown		Original	Wastewater sample - 24h composite		B.1	G	(NSP12_A185S,NSP12_P323L,Spike_D614G)
411	hCoV-19/env/Austria/CeMM7300/2021	EPI_ISL_1671100	2021-04-05	Europe / Austria / Lower Austria	Environment			unknown	unknown	unknown		Original	Wastewater sample - 24h composite		B.1.1.232	GR	(Spike_V1264L,N_R203K,N_G204R,NSP2_S591N,NSP3_S1285F,NSP12_P323L,Spike_D614G,NSP8_V34F)
412	hCoV-19/env/Austria/CeMM7301/2021	EPI_ISL_1671101	2021-04-05	Europe / Austria / Lower Austria	Environment			unknown	unknown	unknown		Original	Wastewater sample - 24h composite		B.1	G	(NSP12_P323L,Spike_D614G)
413	hCoV-19/env/Austria/CeMM7295/2021	EPI_ISL_1671102	2021-04-05	Europe / Austria / Lower Austria	Environment			unknown	unknown	unknown		Original	Wastewater sample - 24h composite		B.1	G	(NSP12_P323L,Spike_D614G)
414	hCoV-19/env/Austria/CeMM6992/2021	EPI_ISL_1671103	2021-03-31	Europe / Austria / Tyrol	Environment			unknown	unknown	unknown		Original	Environmental swab		B.1.1.7	GR	(Spike_H69del,NSP3_A890D,NSP6_G107del,Spike_T716I,NSP6_S106del,Spike_N439K,N_R203K,Spike_D1118H,NSP6_F108del,NS8_Y73C,N_G204R,Spike_V70del,NS8_R52I,NSP12_P323L,Spike_D614G,Spike_Y144del,NSP3_T1783I,Spike_S982A,N_S235F)
415	hCoV-19/env/Austria/CeMM7221/2021	EPI_ISL_1671104	2021-04-03	Europe / Austria / Carinthia	Environment			unknown	unknown	unknown		Original	Wastewater		B.1.1.7	GR	(NS8_Q27stop,NSP3_T183I,NSP3_A890D,NSP6_G107del,Spike_T716I,NSP6_S106del,N_R203K,Spike_A570D,Spike_D1118H,NSP6_F108del,NS8_Y73C,N_G204R,Spike_N501Y,NSP3_I1412T,NS8_R52I,NSP12_P323L,Spike_P681H,Spike_D614G,N_D3L,Spike_S982A,N_S235F)
416	hCoV-19/env/Austria/CeMM7223/2021	EPI_ISL_1671105	2021-04-05	Europe / Austria / Carinthia	Environment			unknown	unknown	unknown		Original	Wastewater		B.1.1.7	GRY	(Spike_H69del,NS8_Q27stop,NSP3_T183I,Spike_T716I,NS8_K68stop,NSP6_S106del,N_R203K,Spike_A570D,Spike_N501Y,NSP3_I1412T,NS8_R52I,Spike_P681H,Spike_Y144del,NSP3_T1036I,NSP6_G107del,NSP3_A890D,Spike_D1118H,NSP6_F108del,NSP3_S990L,NS8_Y73C,N_G204R,N_D3E,Spike_V70del,NSP12_P323L,Spike_D614G,Spike_S982A,N_S235F)
417	hCoV-19/env/Austria/CeMM7309/2021	EPI_ISL_1671106	2021-04-06	Europe / Austria / Lower Austria	Environment			unknown	unknown	unknown		Original	Wastewater sample - 24h composite		B.1	G	(NSP12_P323L,Spike_D614G)
418	hCoV-19/env/Austria/CeMM7322/2021	EPI_ISL_1671107	2021-04-01	Europe / Austria / Upper Austria	Environment			unknown	unknown	unknown		Original	Wastewater sample - 24h composite		B.1	G	(NSP12_P323L,Spike_D614G)
419	hCoV-19/env/Austria/CeMM6995/2021	EPI_ISL_1671108	2021-03-28	Europe / Austria / Styria	Environment			unknown	unknown	unknown		Original	Environmental swab		B.1.1.7	GRY	(Spike_H69del,NS8_Q27stop,NSP3_T183I,NSP3_A890D,Spike_T716I,N_R203K,Spike_A570D,Spike_D1118H,NS8_Y73C,N_G204R,Spike_V70del,Spike_N501Y,NSP3_I1412T,NS8_R52I,NSP12_P323L,Spike_P681H,Spike_D614G,Spike_Y144del,N_D3L,Spike_S982A,N_S235F)
420	hCoV-19/env/Austria/CeMM7318/2021	EPI_ISL_1671109	2021-04-06	Europe / Austria / Lower Austria	Environment			unknown	unknown	unknown		Original	Wastewater sample - 24h composite		B.1	G	(NSP12_P323L,Spike_D614G)
421	hCoV-19/env/Austria/CeMM7217/2021	EPI_ISL_1671110	2021-03-31	Europe / Austria / Carinthia	Environment			unknown	unknown	unknown		Original	Wastewater		B.1.1.7	G	(NS8_Q27stop,NSP8_T187K,NSP3_T183I,NSP3_A890D,NSP6_G107del,Spike_T716I,NS8_K68stop,NSP6_S106del,NSP2_G118S,Spike_A570D,NSP6_F108del,NS8_Y73C,Spike_D80A,Spike_N501Y,NSP3_I1412T,NS8_R52I,NSP12_P323L,Spike_P681H,Spike_D614G,Spike_S982A,N_S235F,N_D3H)
422	hCoV-19/env/Austria/CeMM7299/2021	EPI_ISL_1671111	2021-04-05	Europe / Austria / Lower Austria	Environment			unknown	unknown	unknown		Original	Wastewater sample - 24h composite		B.1.177	G	(NSP12_P323L,Spike_D614G)
423	hCoV-19/env/Austria/CeMM7308/2021	EPI_ISL_1671112	2021-04-06	Europe / Austria / Lower Austria	Environment			unknown	unknown	unknown		Original	Wastewater sample - 24h composite		B.1	G	(NSP12_P323L,Spike_D614G)
424	hCoV-19/env/Austria/CeMM7515/2021	EPI_ISL_1840897	2021-04-04	Europe / Austria / Styria / Graz	Environment	Stadtgemeinde Graz ARA Graz G√∂ssendorf 1/316		unknown	unknown	unkown		Original	Environmental swab		B.1	G	(NSP3_T183I,NSP3_I1683T,NSP5_G109E,NSP2_S430T,NSP12_P323L,NSP3_T24N,Spike_D614G,NSP5_C22R,Spike_S98F)
425	hCoV-19/env/Austria/CeMM7517/2021	EPI_ISL_1840898	2021-04-04	Europe / Austria / Styria / Diemlach	Environment	WV M√ºrzverband, Gde. Kapfenberg ARA Kapfenberg M√ºrz IV 2/827		unknown	unknown	unkown		Original	Environmental swab		B.1.1.7	GRY	(Spike_H69del,NS8_Q27stop,NSP3_T183I,Spike_T716I,NSP6_S106del,N_R203K,Spike_A570D,Spike_N501Y,NS8_R52I,Spike_P681H,Spike_Y144del,NSP6_G107del,NSP3_A890D,Spike_D1118H,NSP6_F108del,NS8_Y73C,NSP12_Q822H,N_G204R,Spike_V70del,NSP12_P323L,Spike_D614G,N_D3L,Spike_S982A,N_S235F)
426	hCoV-19/env/Austria/CeMM7518/2021	EPI_ISL_1840899	2021-04-07	Europe / Austria / Tyrol / Innsbruck	Environment	Innsbruck		unknown	unknown	unkown		Original	Environmental swab		B.1.1.7	GR	(NS8_Q27stop,NSP3_T183I,NSP3_A890D,NSP6_G107del,Spike_T716I,NSP6_S106del,N_R203K,Spike_A570D,Spike_D1118H,NSP6_F108del,NS8_Y73C,N_G204R,Spike_N501Y,NSP3_I1412T,NS8_R52I,Spike_P681H,Spike_D614G,N_D3L,Spike_S982A,N_S235F)
427	hCoV-19/env/Austria/CeMM7715/2021	EPI_ISL_1840969	2021-04-08	Europe / Austria / Vorarlberg / Bregenz	Environment	Bregenz		unknown	unknown	unkown		Original	Wastewater		B.1.1.7	GRY	(Spike_H69del,NSP3_T183I,NSP3_A890D,NSP6_G107del,Spike_T716I,NSP6_S106del,N_R203K,Spike_A570D,Spike_D1118H,NSP6_F108del,NS8_Y73C,N_G204P,Spike_V70del,Spike_N501Y,NS8_R52I,NSP12_P323L,Spike_P681H,Spike_D614G,Spike_Y144del,Spike_S982A,N_S235F)
428	hCoV-19/env/Austria/CeMM7716/2021	EPI_ISL_1840970	2021-04-10	Europe / Austria / Vorarlberg / Bregenz	Environment	Bregenz		unknown	unknown	unkown		Original	Wastewater		B.1.1.7	GR	(NS8_Q27stop,NSP3_T183I,NSP6_G107del,Spike_T716I,NS8_K68stop,NSP6_S106del,N_R203K,Spike_A570D,Spike_D1118H,NSP6_F108del,NS8_Y73C,N_G204R,Spike_N501Y,NS8_R52I,NSP12_P323L,Spike_P681H,Spike_D614G,N_D3L,Spike_S982A,N_S235F)
429	hCoV-19/env/Austria/CeMM7717/2021	EPI_ISL_1840971	2021-04-03	Europe / Austria / Vorarlberg / Dornbirn	Environment	Dornbirn		unknown	unknown	unkown		Original	Wastewater		B.1.1.7	GR	(NSP2_A361T,NS8_Q27stop,NSP3_T183I,NSP3_A890D,NSP6_G107del,NS8_K68stop,NSP6_S106del,N_R203K,Spike_A570D,NSP6_F108del,NS8_Y73C,N_G204R,Spike_N501Y,NS8_R52I,Spike_D614G,N_S235F)
430	hCoV-19/env/Austria/CeMM7718/2021	EPI_ISL_1840972	2021-04-06	Europe / Austria / Vorarlberg / Dornbirn	Environment	Dornbirn		unknown	unknown	unkown		Original	Wastewater		B.1.1.7	GRY	(Spike_H69del,NS8_Q27stop,NSP3_T183I,Spike_T716I,NSP6_S106del,N_R203K,Spike_A570D,Spike_N501Y,NSP3_I1412T,NS8_R52I,Spike_P681H,Spike_Y144del,NSP6_G107del,NSP3_A890D,Spike_D1118H,NSP6_F108del,NS8_Y73C,N_G204R,Spike_V70del,NSP12_P323L,Spike_D614G,N_D3L,Spike_S982A,N_S235F)
431	hCoV-19/env/Austria/CeMM7719/2021	EPI_ISL_1840973	2021-04-08	Europe / Austria / Vorarlberg / Dornbirn	Environment	Dornbirn		unknown	unknown	unkown		Original	Wastewater		B.1.1.7	GRY	(Spike_H69del,NS8_Q27stop,NSP3_T183I,Spike_T716I,NS8_K68stop,NSP6_S106del,N_R203K,Spike_A570D,Spike_N501Y,NSP3_I1412T,NS8_R52I,Spike_P681H,Spike_Y144del,Spike_T33I,NSP6_G107del,NSP3_A890D,NSP6_F108del,NS8_Y73C,N_G204R,Spike_V70del,NSP12_P323L,Spike_D614G,N_D3L,N_S235F)
432	hCoV-19/env/Austria/CeMM7721/2021	EPI_ISL_1840974	2021-04-07	Europe / Austria / Vorarlberg / Hard	Environment	EMREG_BE_Wasserverband Hofsteig		unknown	unknown	unkown		Original	Wastewater		B.1	GH	(Spike_A27S,NS3_Q57H,N_G204R,NSP12_P323L,Spike_D614G)
433	hCoV-19/env/Austria/CeMM7722/2021	EPI_ISL_1840975	2021-04-11	Europe / Austria / Vorarlberg / Hard	Environment	EMREG_BE_Wasserverband Hofsteig		unknown	unknown	unkown		Original	Wastewater		B.1.1	GR	(N_R203K,N_G204R,NSP12_P323L,Spike_D614G)
434	hCoV-19/env/Austria/CeMM7723/2021	EPI_ISL_1840976	2021-04-07	Europe / Austria / Vorarlberg / Hohenems	Environment	EMREG_BE_Abwasserverband Region Hohenems		unknown	unknown	unkown		Original	Wastewater		B.1	G	(NSP12_P323L,Spike_D614G)
435	hCoV-19/env/Austria/CeMM7724/2021	EPI_ISL_1840977	2021-04-09	Europe / Austria / Vorarlberg / Hohenems	Environment	EMREG_BE_Abwasserverband Region Hohenems		unknown	unknown	unkown		Original	Wastewater		B.1.36.10	GH	(NS3_Q57H,NSP12_P323L,Spike_D614G)
436	hCoV-19/env/Austria/CeMM7725/2021	EPI_ISL_1840978	2021-04-11	Europe / Austria / Vorarlberg / Hohenems	Environment	EMREG_BE_Abwasserverband Region Hohenems		unknown	unknown	unkown		Original	Wastewater		B.1	G	(NSP12_P323L,Spike_D614G)
437	hCoV-19/env/Austria/CeMM7728/2021	EPI_ISL_1840979	2021-04-06	Europe / Austria / Vorarlberg / H√∂rbranz	Environment	Leiblachtal		unknown	unknown	unkown		Original	Wastewater		B.1.177	G	(NS3_W128C,Spike_D614G,NSP10_N85S,N_A220V)
438	hCoV-19/env/Austria/CeMM7729/2021	EPI_ISL_1840980	2021-04-08	Europe / Austria / Vorarlberg / H√∂rbranz	Environment	Leiblachtal		unknown	unknown	unkown		Original	Wastewater		B.1.160	G	(NS3_P159L,NSP12_V410A,NSP12_P323L,Spike_D614G)
439	hCoV-19/env/Austria/CeMM7730/2021	EPI_ISL_1840981	2021-04-11	Europe / Austria / Vorarlberg / H√∂rbranz	Environment	Leiblachtal		unknown	unknown	unkown		Original	Wastewater		B.1.177	G	(N_M234I,NSP15_T112I,NSP12_P323L,Spike_D614G)
440	hCoV-19/env/Liechtenstein/CeMM7731/2021	EPI_ISL_1840982	2021-04-11	Europe / Liechtenstein	Environment	Liechtenstein		unknown	unknown	unkown		Original	Wastewater		B.1.153	G	(NS8_Q27stop,NS8_K68stop,Spike_D1118H,NSP12_F571L,NS8_R52I)
441	hCoV-19/env/Austria/CeMM7733/2021	EPI_ISL_1840983	2021-04-11	Europe / Austria / Salzburg / Pfarrwerfen	Environment	EMREG_BE_Kl√§ranlage Pfarrwerfen		unknown	unknown	unkown		Original	Wastewater		B.1.1	GR	(NS3_S166L,NSP6_G107del,NSP6_S106del,N_R203K,NSP6_F108del,N_G204R,NS8_R52I,NSP12_P323L,Spike_D614G,Spike_S982A,NSP13_D204Y,N_S235F)
442	hCoV-19/env/Austria/CeMM7734/2021	EPI_ISL_1840984	2021-04-12	Europe / Austria / Salzburg / Saalfelden am Steinernen Meer	Environment	ARA Saalachtal-Saalfelden		unknown	unknown	unkown		Original	Wastewater		B.1.1.7	GR	(NS8_Q27stop,NSP3_A890D,NSP6_G107del,Spike_T716I,NS8_K68stop,NSP6_S106del,N_R203K,Spike_A570D,Spike_D1118H,NSP6_F108del,NS8_Y73C,N_G204R,Spike_N501Y,NS8_R52I,NSP12_P323L,Spike_P681H,Spike_D614G,N_D3L,Spike_S982A,N_S235F)
443	hCoV-19/env/Austria/CeMM7735/2021	EPI_ISL_1840985	2021-03-31	Europe / Austria / Salzburg / Bergheim	Environment	EMREG_BE_Siggerwiesen_2		unknown	unknown	unkown		Original	Wastewater		B.1.1.7	GRY	(Spike_H69del,NS8_Q27stop,NSP3_T183I,NSP6_N156S,NSP3_A890D,Spike_T716I,NS8_K68stop,N_R203K,NSP15_I107V,Spike_A570D,NS8_Y73C,N_G204R,Spike_V70del,Spike_N501Y,NS8_R52I,Spike_P681H,Spike_D614G,Spike_Y144del,N_D3L,N_S235F)
444	hCoV-19/env/Austria/CeMM7736/2021	EPI_ISL_1840986	2021-04-01	Europe / Austria / Salzburg / Bergheim	Environment	EMREG_BE_Siggerwiesen_2		unknown	unknown	unkown		Original	Wastewater		B.1.1.7	GR	(NS8_Q27stop,NSP3_T183I,Spike_T716I,NS8_K68stop,NSP6_S106del,N_R203K,Spike_A570D,Spike_N501Y,NSP3_I1412T,NS8_R52I,Spike_P681H,Spike_Y144del,NSP6_G107del,NSP3_A890D,Spike_D1118H,NSP6_F108del,NS8_Y73C,N_G204R,NSP12_P323L,Spike_D614G,N_D3L,Spike_S982A,N_S235F)
445	hCoV-19/env/Austria/CeMM7737/2021	EPI_ISL_1840987	2021-04-06	Europe / Austria / Salzburg / Bergheim	Environment	EMREG_BE_Siggerwiesen_2		unknown	unknown	unkown		Original	Wastewater		B.1.1.7	GRY	(Spike_H69del,NS8_Q27stop,NSP3_T183I,NS8_K68stop,NSP6_S106del,N_R203K,Spike_A570D,Spike_N501Y,NSP3_I1412T,NS8_R52I,Spike_P681H,Spike_Y144del,NSP6_G107del,NSP3_A890D,Spike_D1118H,NSP6_F108del,NS8_Y73C,N_G204R,Spike_V70del,NSP12_P323L,Spike_D614G,N_D3L,Spike_S982A,N_S235F)
446	hCoV-19/env/Austria/CeMM7738/2021	EPI_ISL_1840988	2021-04-13	Europe / Austria / Salzburg / Bergheim	Environment	EMREG_BE_Siggerwiesen_2		unknown	unknown	unkown		Original	Wastewater		B.1.1	G	(NSP4_M324I,NSP15_V38F,NS8_Y73C,N_D3L,Spike_S982A)
447	hCoV-19/env/Austria/CeMM7739/2021	EPI_ISL_1840989	2021-04-11	Europe / Austria / Carinthia / Villach	Environment	ARA Stadt Villach		unknown	unknown	unkown		Original	Wastewater		B.1	GR	(N_R203K,N_G204R,NSP2_P568S,Spike_D614G)
448	hCoV-19/env/Austria/CeMM7740/2021	EPI_ISL_1840990	2021-04-11	Europe / Austria / Salzburg / Zell am See	Environment	ARA Zeller Becken		unknown	unknown	unkown		Original	Wastewater		B.1.177	G	(NSP12_P323L,Spike_D614G)
449	hCoV-19/env/Austria/CeMM7743/2021	EPI_ISL_1840991	2021-04-11	Europe / Austria / Lower Austria / Hainfeld	Environment	ARA AV G√∂lsental		unknown	unknown	unkown		Original	Wastewater sample - 24h composite		B.1	G	(NSP12_P323L,Spike_D614G)
450	hCoV-19/env/Austria/CeMM7744/2021	EPI_ISL_1840992	2021-04-11	Europe / Austria / Lower Austria / Klein-P√∂chlarn	Environment	ARA GV Abwasserreinigung im s√ºdlichen Waldviertel		unknown	unknown	unkown		Original	Wastewater sample - 24h composite		B.1	G	(NSP12_P323L,Spike_D614G)
451	hCoV-19/env/Austria/CeMM7745/2021	EPI_ISL_1840993	2021-04-11	Europe / Austria / Lower Austria / Untertullnerbach	Environment	ARA Wiental - Sammelkal GmbH		unknown	unknown	unkown		Original	Wastewater sample - 24h composite		B.1	G	(NSP12_P323L,Spike_D614G)
452	hCoV-19/env/Austria/CeMM7746/2021	EPI_ISL_1840994	2021-04-11	Europe / Austria / Lower Austria / St. P√∂lten	Environment	ARA AV An der Traisen		unknown	unknown	unkown		Original	Wastewater sample - 24h composite		B.1	G	(NSP12_P323L,Spike_D614G)
453	hCoV-19/env/Austria/CeMM7747/2021	EPI_ISL_1840995	2021-04-11	Europe / Austria / Lower Austria / Purgstall an der Erlauf	Environment	ARA GAV Erlauftal		unknown	unknown	unkown		Original	Wastewater sample - 24h composite		B.1	G	(NSP12_P323L,Spike_D614G)
454	hCoV-19/env/Austria/CeMM7748/2021	EPI_ISL_1840996	2021-04-11	Europe / Austria / Lower Austria / Gm√ºnd	Environment	ARA AV Lainsitz		unknown	unknown	unkown		Original	Wastewater sample - 24h composite		B.1	G	(NSP12_P323L,Spike_D614G)
455	hCoV-19/env/Austria/CeMM7749/2021	EPI_ISL_1840997	2021-04-11	Europe / Austria / Lower Austria / Horn	Environment	ARA GV Horn f√ºr Abwasserbeseitigung		unknown	unknown	unkown		Original	Wastewater sample - 24h composite		B.1	G	(NSP12_P323L,Spike_D614G)
456	hCoV-19/env/Austria/CeMM7750/2021	EPI_ISL_1840998	2021-04-11	Europe / Austria / Lower Austria / Krems an der Dou	Environment	ARA GAV Raum Krems an der Dou		unknown	unknown	unkown		Original	Wastewater sample - 24h composite		B.1.474	G	(N_M234I,Spike_S477N,NSP12_A185S,NSP12_P323L,Spike_D614G,N_A376T,NSP13_K218R)
457	hCoV-19/env/Austria/CeMM7752/2021	EPI_ISL_1840999	2021-04-11	Europe / Austria / Lower Austria / Wien	Environment	ARA Abwasserreinigung im Waldviertel GmbH		unknown	unknown	unkown		Original	Wastewater sample - 24h composite		B.1	G	()
458	hCoV-19/env/Austria/CeMM7753/2021	EPI_ISL_1841000	2021-04-11	Europe / Austria / Lower Austria / Zwettl	Environment	ARA Zwettl		unknown	unknown	unkown		Original	Wastewater sample - 24h composite		B.1.258	G	(NSP3_I1683T,NSP9_M101I,NSP12_V720I,NSP13_P53L,NSP12_P323L,Spike_D614G)
459	hCoV-19/env/Austria/CeMM7754/2021	EPI_ISL_1841001	2021-04-12	Europe / Austria / Lower Austria / Neusiedl an der Zaya	Environment	ARA GAV Unteres Zayatal		unknown	unknown	unkown		Original	Wastewater sample - 24h composite		B.1.258	G	(NSP12_P323L,NS3_Q185H,Spike_D614G)
460	hCoV-19/env/Austria/CeMM7756/2021	EPI_ISL_1841002	2021-04-12	Europe / Austria / Lower Austria / Hollabrunn	Environment	ARA Hollabrunn		unknown	unknown	unkown		Original	Wastewater sample - 24h composite		B.1.1.7	GR	(NSP15_Y278C,NSP6_G107del,NSP6_S106del,N_R203K,NSP6_F108del,NS8_Y73C,N_G204P,NSP3_I1412T,Spike_S982A,N_S235F)
461	hCoV-19/env/Austria/CeMM7757/2021	EPI_ISL_1841003	2021-04-12	Europe / Austria / Lower Austria / Korneuburg	Environment	ARA AV Raum Korneuburg		unknown	unknown	unkown		Original	Wastewater sample - 24h composite		B.1.1.7	GRY	(Spike_H69del,NS8_Q27stop,Spike_T716I,NS8_K68stop,NSP6_S106del,N_R203K,Spike_A570D,Spike_N501Y,NSP3_I1412T,NS8_R52I,Spike_P681H,Spike_Y144del,NSP6_G107del,Spike_D1118H,NSP6_F108del,NS8_Y73C,N_G204R,Spike_V70del,NSP12_P323L,Spike_D614G,N_D3L,Spike_S982A,NSP3_D1707Y,N_S235F)
462	hCoV-19/env/Austria/CeMM7759/2021	EPI_ISL_1841004	2021-04-12	Europe / Austria / Lower Austria / Klosterneuburg	Environment	ARA Klosterneuburg		unknown	unknown	unkown		Original	Wastewater sample - 24h composite		B.1.222	G	(NSP3_T1488N,Spike_N439K,Spike_V772I,NSP12_P323L,Spike_D614G)
463	hCoV-19/env/Austria/CeMM7760/2021	EPI_ISL_1841005	2021-04-13	Europe / Austria / Lower Austria / Schwechat	Environment	ARA AWV Schwechat		unknown	unknown	unkown		Original	Wastewater sample - 24h composite		B.1.258	G	(NSP13_H290Y,NSP3_I1683T,NSP12_A185S,Spike_N439K,NSP13_A598S,NSP14_P46L,NSP9_M101I,NSP12_V720I,NSP13_P53L,NSP12_P323L,NS3_Q185H,Spike_D614G)
464	hCoV-19/env/Austria/CeMM7761/2021	EPI_ISL_1841006	2021-04-13	Europe / Austria / Lower Austria / Bad V√∂slau	Environment	ARA GV Abwasserbeseitigung Raum Bad V√∂slau		unknown	unknown	unkown		Original	Wastewater sample - 24h composite		B.1.258	G	(Spike_H69del,NSP16_P134S,Spike_L189F,Spike_N439K,Spike_V772I,NSP13_A598S,NSP9_M101I,NSP12_V720I,Spike_V70del,NSP13_P53L,NSP12_P323L,NS3_Q185H,NSP14_E453D,Spike_D614G,Spike_Y144del)
465	hCoV-19/env/Austria/CeMM7762/2021	EPI_ISL_1841007	2021-04-13	Europe / Austria / Lower Austria / M√∂dling	Environment	ARA M√∂dling		unknown	unknown	unkown		Original	Wastewater sample - 24h composite		B.1.258	G	(Spike_H69del,NS8_Q27stop,NSP3_T819I,NSP13_H290Y,NSP3_I1683T,NS8_K68stop,Spike_N439K,Spike_V772I,NSP13_A598S,NSP14_P46L,NSP9_M101I,NSP12_V720I,Spike_V70del,NSP13_P53L,NS8_R52I,NSP12_P323L,NS3_Q185H,Spike_D614G)
466	hCoV-19/env/Austria/CeMM7763/2021	EPI_ISL_1841008	2021-04-13	Europe / Austria / Lower Austria / Aspang Markt	Environment	ARA GAV Aspang - Feistritz		unknown	unknown	unkown		Original	Wastewater sample - 24h composite		B.1.258	G	(NSP3_I1683T,NSP12_P323L,Spike_D614G)
467	hCoV-19/env/Austria/CeMM7765/2021	EPI_ISL_1841009	2021-04-13	Europe / Austria / Lower Austria / Wiener Neustadt	Environment	ARA AWV Wr. Neustadt-S√ºd		unknown	unknown	unkown		Original	Wastewater sample - 24h composite		B.1.258	G	(NSP3_I1683T,Spike_N439K,NSP12_P323L,Spike_D614G)
468	hCoV-19/env/Austria/CeMM7766/2021	EPI_ISL_1841010	2021-04-06	Europe / Austria / Upper Austria / Bad Ischl	Environment	Wolfgangsee-Ischl		unknown	unknown	unkown		Original	Wastewater sample - 24h composite		B.1.258	G	(NSP13_H290Y,NSP13_A598S,NSP9_M101I,NSP12_P323L,NS3_Q185H)
469	hCoV-19/env/Austria/CeMM7767/2021	EPI_ISL_1841011	2021-04-08	Europe / Austria / Upper Austria / Bad Goisern am Hallst√§ttersee	Environment	Hallst√§ttersee		unknown	unknown	unkown		Original	Wastewater sample - 24h composite		B.1.1.7	GR	(NSP6_G107del,NSP6_S106del,N_R203K,NSP6_F108del,NS8_Y73C,NSP4_A446V,N_G204P,N_S235F)
470	hCoV-19/env/Austria/CeMM7769/2021	EPI_ISL_1841012	2021-04-11	Europe / Austria / Vienna / Wien	Environment	EMREG_BE_ebswien hauptkl√§ranlage		unknown	unknown	unkown		Original	Wastewater sample - 24h composite		B.1.1.7	GR	(NS8_Q27stop,NSP3_A890D,NSP6_G107del,Spike_T716I,NS8_K68stop,NSP6_S106del,N_R203K,Spike_A570D,Spike_D1118H,NSP6_F108del,NS8_Y73C,NSP14_D172Y,N_G204P,NSP2_K534R,Spike_N501Y,NS8_R52I,NSP12_P323L,Spike_P681H,Spike_D614G,N_D3L,Spike_S982A,NSP4_T295I,N_S235F)
471	hCoV-19/env/Austria/CeMM8136/2021	EPI_ISL_1965668	2021-04-11	Europe / Austria / Styria / Bad Aussee	Environment	WV Ausseerland ARA Bad Aussee 18/375		unknown	unknown	unkown		Original	Environmental swab		B.1.1.7	GRY	(Spike_H69del,NS8_Q27stop,NSP3_T183I,Spike_T716I,NS8_K68stop,N_R203K,Spike_A570D,Spike_D1118H,NS8_Y73C,N_G204R,Spike_V70del,Spike_N501Y,NS8_R52I,NSP12_P323L,Spike_P681H,Spike_D614G,Spike_Y144del,N_D3L,Spike_S982A,N_S235F)
472	hCoV-19/env/Austria/CeMM8137/2021	EPI_ISL_1965669	2021-04-11	Europe / Austria / Styria / Diemlach	Environment	WV M√ºrzverband, Gde. Kapfenberg ARA Kapfenberg M√ºrz IV 2/827		unknown	unknown	unkown		Original	Environmental swab		B.1.1.7	GRY	(Spike_H69del,NS8_Q27stop,NSP3_T183I,Spike_T716I,NSP6_S106del,N_R203K,Spike_A570D,Spike_N501Y,NSP3_I1412T,NS8_R52I,Spike_P681H,Spike_Y144del,NSP6_G107del,NSP3_A890D,Spike_D1118H,NSP6_F108del,NS8_Y73C,N_G204R,N_D3E,Spike_V70del,NSP12_P323L,Spike_D614G,Spike_S982A,N_S235F)
473	hCoV-19/env/Austria/CeMM8138/2021	EPI_ISL_1965670	2021-04-13	Europe / Austria / Tyrol / Innsbruck	Environment	Innsbruck		unknown	unknown	unkown		Original	Environmental swab		B.1.1.7	GRY	(Spike_H69del,NS8_Q27stop,NSP3_T183I,Spike_T716I,NSP6_S106del,N_R203K,Spike_A570D,Spike_N501Y,NSP3_I1412T,NS8_R52I,Spike_P681H,Spike_Y144del,NSP6_G107del,NSP3_A890D,Spike_D1118H,NSP6_F108del,NS8_Y73C,N_G204R,NSP3_S1039L,Spike_V70del,NSP12_P323L,Spike_D614G,N_D3L,Spike_S982A,N_S235F)
474	hCoV-19/env/Austria/CeMM8141/2021	EPI_ISL_1965671	2021-04-13	Europe / Austria / Tyrol / Innsbruck	Environment	Innsbruck		unknown	unknown	unkown		Original	Environmental swab		B.1.1.7	GR	(NS8_Q27stop,NSP6_G107del,NSP6_S106del,N_R203K,Spike_D1118H,NSP6_F108del,NS8_Y73C,N_G204R,NS8_R52I,N_D3L,Spike_S982A,N_S235F)
475	hCoV-19/env/Austria/CeMM8145/2021	EPI_ISL_1965672	2021-04-13	Europe / Austria / Tyrol / Ebbs	Environment	Kufstein		unknown	unknown	unkown		Original	Environmental swab		B.1.1.7	GR	(Spike_P1263L,NS8_Q27stop,NSP3_A99T,NSP3_T183I,NS8_K68stop,N_R203K,Spike_D1118H,NS8_Y73C,NSP12_D445Y,N_G204P,NSP2_S430T,NS8_R52I,NSP12_P323L,NSP3_T24N,N_D3L,N_S235F)
476	hCoV-19/env/Austria/CeMM8147/2021	EPI_ISL_1965673	2021-04-14	Europe / Austria / Vorarlberg / Bregenz	Environment	Bregenz		unknown	unknown	unkown		Original	Wastewater		B.1	G	(NSP12_P323L)
477	hCoV-19/env/Austria/CeMM8149/2021	EPI_ISL_1965674	2021-04-13	Europe / Austria / Vorarlberg / Dornbirn	Environment	Dornbirn		unknown	unknown	unkown		Original	Wastewater		B.1	G	(Spike_D1118H,NSP12_P323L,N_D3L)
478	hCoV-19/env/Austria/CeMM8150/2021	EPI_ISL_1965675	2021-04-15	Europe / Austria / Vorarlberg / Dornbirn	Environment	Dornbirn		unknown	unknown	unkown		Original	Wastewater		B.1	G	(Spike_T716I,Spike_D1118H,NSP12_P323L,Spike_D614G)
479	hCoV-19/env/Austria/CeMM8151/2021	EPI_ISL_1965676	2021-04-18	Europe / Austria / Vorarlberg / Dornbirn	Environment	Dornbirn		unknown	unknown	unkown		Original	Wastewater		B.1.1	G	(Spike_A570D,Spike_D1118H,NSP12_P323L,Spike_D614G,NSP10_C41F,Spike_S982A)
480	hCoV-19/env/Austria/CeMM8152/2021	EPI_ISL_1965677	2021-04-13	Europe / Austria / Vorarlberg / Hard	Environment	EMREG_BE_Wasserverband Hofsteig		unknown	unknown	unkown		Original	Wastewater		B.1.160	G	(NSP6_T181I,NSP13_A598S,NSP3_S1296F,NSP12_P323L,Spike_D614G)
481	hCoV-19/env/Austria/CeMM8153/2021	EPI_ISL_1965678	2021-04-15	Europe / Austria / Vorarlberg / Hard	Environment	EMREG_BE_Wasserverband Hofsteig		unknown	unknown	unkown		Original	Wastewater		B.1	G	(NSP3_E595D,NSP12_V720I,NSP12_P323L)
482	hCoV-19/env/Austria/CeMM8154/2021	EPI_ISL_1965679	2021-04-18	Europe / Austria / Vorarlberg / Hard	Environment	EMREG_BE_Wasserverband Hofsteig		unknown	unknown	unkown		Original	Wastewater		B.1.160	G	(NSP12_P323L,Spike_D614G)
483	hCoV-19/env/Austria/CeMM8155/2021	EPI_ISL_1965680	2021-04-13	Europe / Austria / Vorarlberg / Hohenems	Environment	EMREG_BE_Abwasserverband Region Hohenems		unknown	unknown	unkown		Original	Wastewater		B.1.1	GR	(N_R203K,NSP3_H342Y,N_G204R,NSP2_L180S,NSP12_P323L,Spike_D614G,Spike_A222V)
484	hCoV-19/env/Austria/CeMM8156/2021	EPI_ISL_1965681	2021-04-15	Europe / Austria / Vorarlberg / Hohenems	Environment	EMREG_BE_Abwasserverband Region Hohenems		unknown	unknown	unkown		Original	Wastewater		B.1	G	(NSP12_P323L,Spike_D614G)
485	hCoV-19/env/Austria/CeMM8157/2021	EPI_ISL_1965682	2021-04-17	Europe / Austria / Vorarlberg / Hohenems	Environment	EMREG_BE_Abwasserverband Region Hohenems		unknown	unknown	unkown		Original	Wastewater		B.1.1	GR	(N_R203K,N_G204R,NSP2_L180S,NSP12_P323L,Spike_D614G)
486	hCoV-19/env/Austria/CeMM8158/2021	EPI_ISL_1965683	2021-04-12	Europe / Austria / Carinthia / Hermagor	Environment	Abwasserverband Karnische Region		unknown	unknown	unkown		Original	Wastewater		B.1.1	GR	(NSP3_T183I,NSP3_A890D,N_R203K,Spike_A570D,N_G204R,Spike_N501Y,NSP3_I1412T,NS8_R52I,NSP12_P323L,Spike_D614G,Spike_S982A,Spike_P521S)
487	hCoV-19/env/Austria/CeMM8161/2021	EPI_ISL_1965684	2021-04-15	Europe / Austria / Salzburg / Kuchl	Environment	ARA Tennengau-S√ºd-Kuchl		unknown	unknown	unkown		Original	Wastewater		B.1.160	G	(N_M234I,NSP12_P323L,Spike_D614G,N_A376T)
488	hCoV-19/env/Austria/CeMM8163/2021	EPI_ISL_1965685	2021-04-17	Europe / Austria / Vorarlberg / H√∂rbranz	Environment	Leiblachtal		unknown	unknown	unkown		Original	Wastewater		B.1.480	GH	(Spike_D215G,E_P71L,Spike_K417N,N_T362I,Spike_L244del,NSP6_G107del,NSP6_S106del,Spike_N439K,NSP6_F108del,Spike_L242del,NS3_Q57H,NSP2_T85I,N_D343H,N_K355E,NSP12_P323L,Spike_A243del,NS3_S171L)
489	hCoV-19/env/Austria/CeMM8166/2021	EPI_ISL_1965686	2021-04-12	Europe / Austria / Carinthia / Rosegg	Environment	Abwasserverband W√∂rthersee West		unknown	unknown	unkown		Original	Wastewater		B.1.160	GH	(N_M234I,Spike_S477N,NSP4_M324I,NS3_Q57H,NSP13_E261D,NSP12_P323L,Spike_D614G,NS7a_T14I,N_A376T,NSP12_V776L,NSP13_K218R)
490	hCoV-19/env/Austria/CeMM8167/2021	EPI_ISL_1965687	2021-04-14	Europe / Austria / Carinthia / Rosegg	Environment	Abwasserverband W√∂rthersee West		unknown	unknown	unkown		Original	Wastewater		B.1.160	GH	(NSP3_Q1842R,NSP3_A480V,N_M234I,Spike_S477N,NSP4_M324I,NSP12_A185S,NSP8_P10S,NS3_Q57H,NSP13_E261D,NS8_S24L,NSP12_P323L,Spike_D614G,NS7a_T14I,N_A376T,NSP12_V776L,NSP13_K218R)
491	hCoV-19/env/Slovenia/CeMM8168/2021	EPI_ISL_1965688	2021-04	Europe / Slovenia	Environment	Slowenien		unknown	unknown	unkown		Original	Wastewater		B.1.160	GH	(N_M234I,Spike_S477N,NSP4_M324I,Spike_D1163Y,NS3_Q57H,NSP13_E261D,NSP12_P323L,Spike_D614G,N_A376T,NSP12_V776L,NSP13_K218R)
492	hCoV-19/env/Slovenia/CeMM8169/2021	EPI_ISL_1965689	2021-04	Europe / Slovenia	Environment	Slowenien		unknown	unknown	unkown		Original	Wastewater		B.1.1.7	G	(Spike_H69del,NS8_Q27stop,NSP3_T183I,NSP3_A890D,NSP6_G107del,Spike_T716I,NS8_K68stop,NSP6_S106del,Spike_A570D,Spike_D1118H,NSP6_F108del,NS8_Y73C,Spike_V70del,Spike_N501Y,NS8_R52I,NSP12_P323L,NS3_G172C,Spike_G181L,Spike_P681H,Spike_D614G,Spike_Y144del,Spike_S982A,N_S235F)
493	hCoV-19/env/Slovenia/CeMM8170/2021	EPI_ISL_1965690	2021-04	Europe / Slovenia	Environment	Slowenien		unknown	unknown	unkown		Original	Wastewater		B.1	G	(NS8_Q27stop,NSP3_A890D,NSP6_G107del,NS8_K68stop,NSP6_S106del,NSP6_F108del,NS8_R52I,NSP12_P323L,NS3_Q185H)
494	hCoV-19/env/Austria/CeMM8172/2021	EPI_ISL_1965691	2021-04-13	Europe / Austria / Carinthia / Villach	Environment	ARA Stadt Villach		unknown	unknown	unkown		Original	Wastewater		B.1.1	GRY	(N_D3Q,N_R203K,NSP12_G712A,N_T362A,N_G204R,NS8_C102F,NSP12_P323L,Spike_S982A,N_S235F)
495	hCoV-19/env/Austria/CeMM8173/2021	EPI_ISL_1965692	2021-04-15	Europe / Austria / Carinthia / Villach	Environment	ARA Stadt Villach		unknown	unknown	unkown		Original	Wastewater		B.1.1.519	GR	(Spike_T732A,NSP6_G107del,NSP6_S106del,N_R203K,NSP6_F108del,N_G204R,NSP12_V720I,Spike_A845S,NSP3_I1412T,Spike_P681H,Spike_D614G,N_A211V)
496	hCoV-19/env/Austria/CeMM8174/2021	EPI_ISL_1965693	2021-04-18	Europe / Austria / Carinthia / Villach	Environment	ARA Stadt Villach		unknown	unknown	unkown		Original	Wastewater		B.1	GH	(N_M234I,N_T205I,NS3_Q57H,N_D343H,NSP12_P323L,Spike_D614G,N_A376T)
497	hCoV-19/env/Austria/CeMM8176/2021	EPI_ISL_1965694	2021-04-18	Europe / Austria / Lower Austria / Hainfeld	Environment	ARA AV G√∂lsental		unknown	unknown	unkown		Original	Wastewater sample - 24h composite		B.1.1.7	GRY	(Spike_H69del,NS8_Q27stop,NSP3_T183I,Spike_T716I,NS8_K68stop,NSP6_S106del,N_R203K,Spike_A570D,NSP2_K534R,Spike_N501Y,NS8_R52I,Spike_P681H,Spike_Y144del,NSP6_G107del,NSP3_A890D,Spike_D1118H,NSP6_F108del,NS8_Y73C,N_G204P,Spike_V70del,NSP12_P323L,Spike_D614G,N_D3L,Spike_S982A,N_S235F)
498	hCoV-19/env/Austria/CeMM8179/2021	EPI_ISL_1965695	2021-04-18	Europe / Austria / Lower Austria / St. P√∂lten	Environment	ARA AV An der Traisen		unknown	unknown	unkown		Original	Wastewater sample - 24h composite		B.1.1.7	GRY	(Spike_H69del,NS8_Q27stop,NS8_K68stop,N_R203K,Spike_A570D,NS8_Y73C,NSP2_K534R,Spike_V70del,Spike_N501Y,NSP3_I1412T,NS8_R52I,Spike_D614G,Spike_Y144del,N_D3L,N_S235F)
499	hCoV-19/env/Austria/CeMM8180/2021	EPI_ISL_1965696	2021-04-18	Europe / Austria / Lower Austria / Purgstall an der Erlauf	Environment	ARA GAV Erlauftal		unknown	unknown	unkown		Original	Wastewater sample - 24h composite		B.1.258.17	G	(NSP3_T819I,NSP3_K1077N,Spike_N439K,NSP13_P53L,NSP12_P323L,NS3_Q185H,NSP14_E453D,Spike_D614G)
500	hCoV-19/env/Austria/CeMM8182/2021	EPI_ISL_1965697	2021-04-18	Europe / Austria / Lower Austria / Horn	Environment	ARA GV Horn f√ºr Abwasserbeseitigung		unknown	unknown	unkown		Original	Wastewater sample - 24h composite		B.1.258.17	G	(Spike_H69del,NS8_Q27stop,NSP3_T183I,NSP3_I1683T,NS8_K68stop,NS8_Y73C,NSP14_P46L,NSP12_V720I,Spike_V70del,Spike_N501Y,NSP13_P53L,NS8_R52I,NSP12_P323L,Spike_D614G,N_S235F)
501	hCoV-19/env/Austria/CeMM8183/2021	EPI_ISL_1965698	2021-04-18	Europe / Austria / Lower Austria / Krems an der Dou	Environment	ARA GAV Raum Krems an der Dou		unknown	unknown	unkown		Original	Wastewater sample - 24h composite		B.1.610	G	(Spike_V772I,NSP12_P323L,Spike_D614G,Spike_S943I)
502	hCoV-19/env/Austria/CeMM8186/2021	EPI_ISL_1965699	2021-04-18	Europe / Austria / Lower Austria / Zwettl	Environment	ARA Zwettl		unknown	unknown	unkown		Original	Wastewater sample - 24h composite		B.1.258	G	(NSP13_H290Y,NSP3_I1683T,Spike_N439K,NSP12_P323L,Spike_D614G)
503	hCoV-19/env/Austria/CeMM8187/2021	EPI_ISL_1965700	2021-04-19	Europe / Austria / Lower Austria / Neusiedl an der Zaya	Environment	ARA GAV Unteres Zayatal		unknown	unknown	unkown		Original	Wastewater sample - 24h composite		B.1	G	(NSP12_P323L,Spike_S943I)
504	hCoV-19/env/Austria/CeMM8189/2021	EPI_ISL_1965701	2021-04-19	Europe / Austria / Lower Austria / Hollabrunn	Environment	ARA Hollabrunn		unknown	unknown	unkown		Original	Wastewater sample - 24h composite		B.1.1.7	GRY	(Spike_H69del,NS8_Q27stop,Spike_T716I,NS8_K68stop,NSP6_S106del,N_R203K,Spike_A570D,Spike_N501Y,NSP3_I1412T,NS8_R52I,Spike_P681H,Spike_Y144del,NSP6_G107del,NSP3_A890D,NSP14_G248V,NSP6_F108del,NS8_Y73C,N_G204P,Spike_V70del,NSP12_P323L,Spike_D614G,N_D3L,N_S235F)
505	hCoV-19/env/Austria/CeMM8191/2021	EPI_ISL_1965702	2021-04-19	Europe / Austria / Lower Austria / Laa an der Thaya	Environment	ARA GAV Laaer Becken		unknown	unknown	unkown		Original	Wastewater sample - 24h composite		B.1.1.7	GR	(Spike_H69del,NSP3_S1197T,NS8_Q27stop,NSP4_C296R,NSP3_K1679N,Spike_T716I,NS8_K68stop,NSP6_S106del,N_R203K,Spike_A570D,NSP3_I1412T,NS8_R52I,Spike_P681H,Spike_Y144del,NSP6_G107del,Spike_D1118H,NSP6_F108del,NS8_Y73C,N_G204R,Spike_V70del,NSP12_P323L,Spike_D614G,N_D3L,Spike_S982A,N_S235F)
506	hCoV-19/env/Austria/CeMM8192/2021	EPI_ISL_1965703	2021-04-19	Europe / Austria / Lower Austria / Klosterneuburg	Environment	ARA Klosterneuburg		unknown	unknown	unkown		Original	Wastewater sample - 24h composite		B.1.1.7	GRY	(Spike_H69del,NS8_Q27stop,NSP3_T183I,NSP16_D125Y,Spike_T716I,NS8_K68stop,N_R203K,Spike_A570D,Spike_D1118H,NS8_Y73C,N_G204R,Spike_V70del,Spike_N501Y,NS8_R52I,NSP12_P323L,Spike_D614G,Spike_Y144del,N_D3L,Spike_S982A,N_S235F)
507	hCoV-19/env/Austria/CeMM8193/2021	EPI_ISL_1965704	2021-04-20	Europe / Austria / Lower Austria / Schwechat	Environment	ARA AWV Schwechat		unknown	unknown	unkown		Original	Wastewater sample - 24h composite		B.1.1.7	GRY	(Spike_H69del,NS8_Q27stop,NSP3_T183I,Spike_T716I,NS8_K68stop,NSP6_S106del,N_R203K,Spike_A570D,Spike_N501Y,NSP3_I1412T,NS8_R52I,Spike_P681H,Spike_Y144del,NSP6_G107del,NSP3_A890D,Spike_D1118H,NSP6_F108del,NS8_Y73C,N_G204R,Spike_V70del,NSP12_P323L,Spike_D614G,N_D3L,Spike_S982A,N_S235F)
508	hCoV-19/env/Austria/CeMM8194/2021	EPI_ISL_1965705	2021-04-20	Europe / Austria / Lower Austria / Bad V√∂slau	Environment	ARA GV Abwasserbeseitigung Raum Bad V√∂slau		unknown	unknown	unkown		Original	Wastewater sample - 24h composite		B.1.1.7	GRY	(Spike_H69del,NS8_Q27stop,NSP3_T183I,Spike_T716I,NS8_K68stop,NSP6_S106del,N_R203K,Spike_A570D,Spike_N501Y,NSP3_I1412T,NS8_R52I,Spike_P681H,Spike_Y144del,NSP6_G107del,NSP3_A890D,Spike_D1118H,NSP6_F108del,NS8_Y73C,N_G204R,Spike_V70del,NSP12_P323L,Spike_D614G,N_D3L,Spike_S982A,N_S235F)
509	hCoV-19/env/Austria/CeMM8195/2021	EPI_ISL_1965706	2021-04-20	Europe / Austria / Lower Austria / M√∂dling	Environment	ARA M√∂dling		unknown	unknown	unkown		Original	Wastewater sample - 24h composite		B.1.1.7	GRY	(Spike_H69del,NS8_Q27stop,NSP3_T183I,Spike_T716I,NS8_K68stop,NSP6_S106del,N_R203K,Spike_A570D,NSP2_K534R,Spike_N501Y,NSP3_I1412T,NS8_R52I,Spike_P681H,Spike_Y144del,NSP6_G107del,NSP3_A890D,Spike_D1118H,NSP6_F108del,NS8_Y73C,N_G204R,Spike_V70del,NSP12_P323L,Spike_D614G,N_D3L,Spike_S982A,N_S235F)
510	hCoV-19/env/Austria/CeMM8197/2021	EPI_ISL_1965707	2021-04-20	Europe / Austria / Lower Austria / Solleu	Environment	ARA Piestingtaler AV		unknown	unknown	unkown		Original	Wastewater sample - 24h composite		B.1	G	(Spike_V772I,NSP12_P323L,Spike_D614G)
511	hCoV-19/env/Austria/CeMM8198/2021	EPI_ISL_1965708	2021-04-20	Europe / Austria / Lower Austria / Wiener Neustadt	Environment	ARA AWV Wr. Neustadt-S√ºd		unknown	unknown	unkown		Original	Wastewater sample - 24h composite		B.1	G	(NSP3_I1683T,NSP12_P323L,Spike_D614G)
512	hCoV-19/env/Austria/CeMM8199/2021	EPI_ISL_1965709	2021-04-13	Europe / Austria / Upper Austria / Bad Ischl	Environment	Wolfgangsee-Ischl		unknown	unknown	unkown		Original	Wastewater sample - 24h composite		B.1.258.11	GH	(M_I52T,N_L139F,NSP13_H290Y,Spike_S477N,NSP4_M324I,NS8_A65del,NS8_G66del,NSP13_E261D,NSP12_P323L,Spike_D614G,NS8_H17Y,NSP12_V776L,NSP13_K218R)
513	hCoV-19/env/Austria/CeMM8200/2021	EPI_ISL_1965710	2021-04-19	Europe / Austria / Lower Austria / Baden	Environment	ARA Baden		unknown	unknown	unkown		Original	Wastewater sample - 24h composite		B.1	G	(NS8_Q27stop,NSP3_A890D,NS8_R52I,NSP12_P323L,Spike_D614G)
514	hCoV-19/env/Austria/CeMM8201/2021	EPI_ISL_1965711	2021-04-19	Europe / Austria / Lower Austria / Guntramsdorf	Environment	ARA Guntramsdorf		unknown	unknown	unkown		Original	Wastewater sample - 24h composite		B.1.258	G	(NS8_K68stop,NSP12_V720I,NS8_R52I,NSP12_P323L,Spike_D614G)
515	hCoV-19/env/Austria/CeMM8203/2021	EPI_ISL_1965712	2021-04-15	Europe / Austria / Burgenland / Rotenturm an der Pinka	Environment	Kl√§ranlage AWV Rotenturm		unknown	unknown	unkown		Original	Wastewater sample - 24h composite		B.1.9.4	G	(NSP3_P1665S,Spike_N439K,NSP3_L858F,NSP3_I1412T,NS7a_S83L,NSP5_K90R,Spike_D614G,NSP12_V493I)
516	hCoV-19/env/Austria/CeMM8208/2021	EPI_ISL_1965713	2021-04-21	Europe / Austria / Vienna / Wien	Environment	EMREG_BE_ebswien hauptkl√§ranlage		unknown	unknown	unkown		Original	Wastewater sample - 24h composite		B.1.1	GR	(N_D297Y,N_R203K,N_G204P,NSP3_S1375F,N_A173V,N_S235F)
517	hCoV-19/env/Germany/BY-MVP-000004068/2021	EPI_ISL_2094412	2021-02-23	Europe / Germany / Bavaria / Munich	Environment			NA	NA	NA		Original	Sewage		B.1.1.7	GR	(Spike_H69del,NS8_Q27stop,NSP3_A890D,NSP6_G107del,Spike_T716I,NSP6_S106del,N_R203K,Spike_A570D,NSP6_F108del,NS8_Y73C,N_G204R,Spike_V70del,NSP3_I1412T,NS8_R52I,NSP12_P323L,Spike_P681H,Spike_D614G,Spike_Y144del,N_D3L,Spike_S982A,N_S235F)
518	hCoV-19/env/Germany/BY-MVP-000004069/2021	EPI_ISL_2094413	2021-02-23	Europe / Germany / Bavaria / Munich	Environment			NA	NA	NA		Original	Sewage		B.1.1.7	GRY	(Spike_H69del,NS8_Q27stop,NSP3_T183I,NSP3_A890D,NSP6_G107del,Spike_T716I,NSP6_S106del,N_R203K,Spike_A570D,Spike_D1118H,NSP6_F108del,NS8_Y73C,N_G204R,Spike_V70del,Spike_N501Y,NS8_R52I,NSP12_P323L,Spike_D614G,Spike_Y144del,N_D3L,Spike_S982A,N_S235F)
519	hCoV-19/env/Germany/BY-MVP-000004065/2021	EPI_ISL_2094414	2021-03-02	Europe / Germany / Bavaria / Munich	Environment			NA	NA	NA		Original	Sewage		B.1.1.7	GRY	(Spike_H69del,NS8_Q27stop,NSP3_T183I,Spike_T716I,NSP6_S106del,N_R203K,Spike_A570D,Spike_N501Y,NSP3_I1412T,NS8_R52I,Spike_P681H,Spike_Y144del,NSP6_G107del,NSP3_A890D,Spike_D1118H,NSP6_F108del,NS8_Y73C,N_G204R,Spike_V70del,NSP12_P323L,Spike_D614G,N_D3L,Spike_S982A,N_S235F)
520	hCoV-19/env/Germany/BY-MVP-000004066/2021	EPI_ISL_2094415	2021-03-02	Europe / Germany / Bavaria / Munich	Environment			NA	NA	NA		Original	Sewage		B.1	G	(Spike_H69del,NSP13_E261D,Spike_V70del,NSP12_P323L,Spike_D614G)
521	hCoV-19/env/Germany/BY-MVP-000004067/2021	EPI_ISL_2094416	2021-03-02	Europe / Germany / Bavaria / Munich	Environment			NA	NA	NA		Original	Sewage		B.1	G	(Spike_D1118H,Spike_F157S,NS8_R52I,NSP12_P323L,Spike_D614G,N_S235F)
522	hCoV-19/env/Austria/CeMM8317/2021	EPI_ISL_2137140	2021-04-25	Europe / Austria / Lower Austria / Klein-P√∂chlarn	Environment	ARA GV Abwasserreinigung im s√ºdlichen Waldviertel		unknown	unknown	unknown		Original	Wastewater sample - 24h composite		B.1.1.7	GRY	(Spike_H69del,NS8_Q27stop,NSP3_T183I,NS8_K68stop,NSP6_S106del,N_R203K,Spike_A570D,Spike_N501Y,Spike_T716V,NSP3_I1412T,NS8_R52I,Spike_P681H,Spike_Y144del,NSP2_H237Y,NSP6_G107del,NSP3_A890D,NSP2_N606S,Spike_D1118H,NSP6_F108del,NS8_Y73C,N_G204P,Spike_V70del,NSP12_P323L,Spike_D614G,N_D3L,Spike_S982A,NSP16_R216S,N_S235F)
523	hCoV-19/env/Austria/CeMM8318/2021	EPI_ISL_2137141	2021-04-25	Europe / Austria / Lower Austria / Untertullnerbach	Environment	ARA Wiental - Sammelkal GmbH		unknown	unknown	unknown		Original	Wastewater sample - 24h composite		B.1.177.86	GV	(NS3_A72S,NSP12_P323L,Spike_D614G,N_A220V,Spike_A222V)
524	hCoV-19/env/Austria/CeMM8319/2021	EPI_ISL_2137142	2021-04-25	Europe / Austria / Lower Austria / St. P√∂lten	Environment	ARA AV An der Traisen		unknown	unknown	unknown		Original	Wastewater sample - 24h composite		B.1.1	GR	(N_R203K,N_G204R,Spike_N501Y,NS8_R52I,NSP12_P323L,Spike_D614G,NSP2_G548C,NSP5_G71S,Spike_W258L)
525	hCoV-19/env/Austria/CeMM8320/2021	EPI_ISL_2137143	2021-04-25	Europe / Austria / Lower Austria / Purgstall an der Erlauf	Environment	ARA GAV Erlauftal		unknown	unknown	unknown		Original	Wastewater sample - 24h composite		B.1	G	(NSP12_A97V,Spike_N501Y,NSP12_P323L,Spike_D614G,Spike_S982A,NSP12_V776L,N_S235F)
526	hCoV-19/env/Austria/CeMM8321/2021	EPI_ISL_2137144	2021-04-25	Europe / Austria / Lower Austria / Gm√ºnd	Environment	ARA AV Lainsitz		unknown	unknown	unknown		Original	Wastewater sample - 24h composite		B.1.160	G	(NSP12_A185S,NSP12_P323L,Spike_D614G)
527	hCoV-19/env/Austria/CeMM8322/2021	EPI_ISL_2137145	2021-04-25	Europe / Austria / Lower Austria / Horn	Environment	ARA GV Horn f√ºr Abwasserbeseitigung		unknown	unknown	unknown		Original	Wastewater sample - 24h composite		B.1.258.17	G	(N_R195I,NSP13_H290Y,N_M234I,Spike_V772I,Spike_D1118H,NSP9_M101I,Spike_N501Y,NSP13_P53L,NSP3_I1412T,NS3_Q185H,Spike_D614G)
528	hCoV-19/env/Austria/CeMM8323/2021	EPI_ISL_2137146	2021-04-25	Europe / Austria / Lower Austria / Krems an der Dou	Environment	ARA GAV Raum Krems an der Dou		unknown	unknown	unknown		Original	Wastewater sample - 24h composite		B.1.1.7	GRY	(Spike_H69del,NS8_Q27stop,NSP3_T183I,Spike_T716I,NS8_K68stop,NSP6_S106del,N_R203K,Spike_A570D,Spike_N501Y,NSP3_I1412T,NS8_R52I,Spike_P681H,Spike_Y144del,NSP6_G107del,NSP3_A890D,Spike_D1118H,NSP6_F108del,NS8_Y73C,N_G204P,Spike_V70del,NSP12_P323L,Spike_D614G,N_D3L,Spike_S982A,N_S235F)
529	hCoV-19/env/Austria/CeMM8325/2021	EPI_ISL_2137147	2021-04-25	Europe / Austria / Lower Austria / Wien	Environment	ARA Abwasserreinigung im Waldviertel GmbH		unknown	unknown	unknown		Original	Wastewater sample - 24h composite		B.1.1.7	GRY	(Spike_H69del,NS8_Q27stop,NSP3_T183I,Spike_T716I,NS8_K68stop,NSP6_S106del,N_R203K,Spike_A570D,Spike_N501Y,NSP3_I1412T,NS8_R52I,Spike_P681H,Spike_Y144del,NSP3_A1736V,NSP6_G107del,NSP3_A890D,Spike_D1118H,NSP6_F108del,NS8_Y73C,N_G204P,Spike_V70del,NSP12_P323L,Spike_D614G,N_D3L,Spike_S982A,N_S235F)
530	hCoV-19/env/Austria/CeMM8327/2021	EPI_ISL_2137148	2021-04-26	Europe / Austria / Lower Austria / Neusiedl an der Zaya	Environment	ARA GAV Unteres Zayatal		unknown	unknown	unknown		Original	Wastewater sample - 24h composite		B.1.1	GR	(NSP3_T1022I,NSP8_K97R,NSP4_S137L,N_R203K,NSP2_A419V,Spike_N501Y,NSP9_T109I,NSP12_P323L,NSP5_K90R,Spike_D614G,Spike_S982A,N_I130V,N_S235F)
531	hCoV-19/env/Austria/CeMM8328/2021	EPI_ISL_2137149	2021-04-26	Europe / Austria / Lower Austria / Strasshof an der rdbahn	Environment	ARA GAV Marchfeld		unknown	unknown	unknown		Original	Wastewater sample - 24h composite		B.1.1	GR	(NS7a_L116F,NS3_D173G,N_R203K,NS8_A51V,N_G204R,NSP12_P323L,Spike_P681H,Spike_D614G)
532	hCoV-19/env/Austria/CeMM8329/2021	EPI_ISL_2137150	2021-04-26	Europe / Austria / Lower Austria / Hollabrunn	Environment	ARA Hollabrunn		unknown	unknown	unknown		Original	Wastewater sample - 24h composite		B.1.1	GRY	(NS8_Q27stop,NSP3_A890D,N_R203K,NS8_Y73C,NSP14_P46L,N_G204R,NSP9_M101I,Spike_N501Y,NS8_R52I,NSP12_P323L,Spike_D614G,Spike_S982A,N_S235F)
533	hCoV-19/env/Austria/CeMM8330/2021	EPI_ISL_2137151	2021-04-26	Europe / Austria / Lower Austria / Korneuburg	Environment	ARA AV Raum Korneuburg		unknown	unknown	unknown		Original	Wastewater sample - 24h composite		B.1.1.7	GR	(NSP2_N280Y,NS8_Q27stop,NSP6_G107del,Spike_T716I,NS8_K68stop,NSP6_S106del,N_R203K,Spike_A570D,Spike_D1118H,NSP6_F108del,NS8_Y73C,N_G204R,Spike_N501Y,NSP3_I1412T,NS8_R52I,NS8_T80E,NSP12_P323L,Spike_P681H,Spike_D614G,N_D3L,Spike_S982A,N_S235F)
534	hCoV-19/env/Austria/CeMM8332/2021	EPI_ISL_2137152	2021-04-26	Europe / Austria / Lower Austria / Klosterneuburg	Environment	ARA Klosterneuburg		unknown	unknown	unknown		Original	Wastewater sample - 24h composite		B.1.1.7	GR	(NS8_Q27stop,NSP3_A890D,NSP6_G107del,NSP13_F475L,NS8_K68stop,NSP6_S106del,N_R203K,NSP6_F108del,NS8_Y73C,N_G204P,Spike_N501Y,NSP3_I1412T,NS8_R52I,NSP12_P323L,N_D3L,N_S235F)
535	hCoV-19/env/Austria/CeMM8333/2021	EPI_ISL_2137153	2021-04-27	Europe / Austria / Lower Austria / Schwechat	Environment	ARA AWV Schwechat		unknown	unknown	unknown		Original	Wastewater sample - 24h composite		B.1.1.7	GRY	(Spike_H69del,NS8_Q27stop,NSP3_T183I,Spike_T716I,NS8_K68stop,NSP6_S106del,N_R203K,Spike_A570D,Spike_N501Y,NSP3_I1412T,NS8_R52I,Spike_P681H,Spike_Y144del,NSP6_G107del,NSP3_A890D,Spike_D1118H,NSP6_F108del,NS8_Y73C,N_G204P,Spike_V70del,NSP12_P323L,Spike_D614G,Spike_S982A,N_S235F)
536	hCoV-19/env/Austria/CeMM8334/2021	EPI_ISL_2137154	2021-04-27	Europe / Austria / Lower Austria / Bad V√∂slau	Environment	ARA GV Abwasserbeseitigung Raum Bad V√∂slau		unknown	unknown	unknown		Original	Wastewater sample - 24h composite		B.1.1.7	GR	(NS8_Q27stop,NSP3_A890D,NSP6_G107del,Spike_T716I,NS8_K68stop,NSP6_S106del,N_R203K,NSP5_T21I,Spike_A570D,Spike_D1118H,NSP6_F108del,NS8_Y73C,N_G204P,Spike_N501Y,NSP3_I1412T,NS8_R52I,NSP12_P323L,Spike_P681H,Spike_D614G,N_D3L,Spike_S982A,N_S235F)
537	hCoV-19/env/Austria/CeMM8335/2021	EPI_ISL_2137155	2021-04-27	Europe / Austria / Lower Austria / M√∂dling	Environment	ARA M√∂dling		unknown	unknown	unknown		Original	Wastewater sample - 24h composite		B.1.1.7	GRY	(Spike_H69del,NS8_Q27stop,NS8_K68stop,NSP6_S106del,N_R203K,Spike_A570D,Spike_N501Y,Spike_T716V,NSP3_I1412T,NS8_R52I,Spike_P681H,Spike_Y144del,NSP6_G107del,NSP3_A890D,Spike_D1118H,NSP6_F108del,NS8_Y73C,N_G204P,Spike_V70del,NSP12_P323L,Spike_D614G,N_D3L,Spike_S982A,N_S235F)
538	hCoV-19/env/Austria/CeMM8337/2021	EPI_ISL_2137156	2021-04-27	Europe / Austria / Lower Austria / Solleu	Environment	ARA Piestingtaler AV		unknown	unknown	unknown		Original	Wastewater sample - 24h composite		B.1.1.7	GRY	(NSP2_N280Y,Spike_H69del,NS8_Q27stop,NSP3_T183I,NSP3_G334D,Spike_T716I,NS8_K68stop,NSP6_S106del,N_R203K,Spike_A570D,Spike_N501Y,NSP3_I1412T,NS8_R52I,Spike_P681H,Spike_Y144del,NSP6_G107del,NSP3_A890D,Spike_D1118H,NSP6_F108del,NS8_Y73C,N_G204R,Spike_V70del,NSP12_P323L,Spike_D614G,N_D3L,Spike_S982A,N_S235F)
539	hCoV-19/env/Austria/CeMM8338/2021	EPI_ISL_2137157	2021-04-27	Europe / Austria / Lower Austria / Wiener Neustadt	Environment	ARA AWV Wr. Neustadt-S√ºd		unknown	unknown	unknown		Original	Wastewater sample - 24h composite		B.1.258	G	(Spike_H69del,NS8_Q27stop,NSP3_A890D,NS8_K68stop,NS8_Y73C,Spike_V70del,NS8_R52I,NSP12_P323L,Spike_D614G)
540	hCoV-19/env/Austria/CeMM8339/2021	EPI_ISL_2137158	2021-04-20	Europe / Austria / Lower Austria / Schwechat	Environment	ARA AWV Schwechat		unknown	unknown	unknown		Original	Wastewater sample - 24h composite		B.1.1	G	(Spike_H69del,Spike_T716I,NSP3_G1504A,Spike_A570D,Spike_V70del,NSP3_I1412T,NSP12_P323L,Spike_P681H,Spike_D614G,Spike_Y144del,N_D3L,Spike_S982A)
541	hCoV-19/env/Austria/CeMM8340/2021	EPI_ISL_2137159	2021-04-20	Europe / Austria / Upper Austria / Bad Ischl	Environment	Wolfgangsee-Ischl		unknown	unknown	unknown		Original	Wastewater sample - 24h composite		B.1.1.7	GRY	(Spike_H69del,NS8_Q27stop,NSP3_T183I,NS8_K68stop,NSP6_S106del,N_R203K,Spike_A570D,Spike_N501Y,Spike_T716V,NSP3_I1412T,NS8_R52I,Spike_P681H,Spike_Y144del,NSP6_G107del,NSP3_A890D,Spike_D1118H,NSP6_F108del,NS8_Y73C,N_G204P,Spike_V70del,NSP12_P323L,Spike_D614G,N_D3L,Spike_S982A,N_S235F)
542	hCoV-19/env/Czech Republic/CeMM8341/2021	EPI_ISL_2137160	2021-04-20	Europe / Czech Republic	Environment	Tschechien		unknown	unknown	unknown		Original	Wastewater sample - 24h composite		B.1.1	GRY	(Spike_H69del,NS8_K68stop,N_R203K,Spike_A570D,N_G204R,Spike_V70del,Spike_N501Y,NSP13_T141I,NSP3_I1412T,NS8_R52I,NSP12_P323L,Spike_D614G,Spike_Y144del,Spike_A222V,N_S235F)
543	hCoV-19/env/Czech Republic/CeMM8343/2021	EPI_ISL_2137161	2021-04-20	Europe / Czech Republic	Environment	Tschechien		unknown	unknown	unknown		Original	Wastewater sample - 24h composite		B.1.1.7	GRY	(Spike_H69del,NS8_Q27stop,NSP3_T183I,NSP3_A890D,NS8_K68stop,N_R203K,Spike_A570D,Spike_D1118H,NS8_Y73C,N_G204P,Spike_V70del,Spike_N501Y,Spike_T716V,NS8_R52I,NSP12_P323L,Spike_P681H,Spike_D614G,Spike_Y144del,N_D3L,NSP3_G826C,Spike_S982A,N_S235F)
544	hCoV-19/env/Austria/CeMM8346/2021	EPI_ISL_2137162	2021-04-25	Europe / Austria / Vienna / Wien	Environment	EMREG_BE_ebswien hauptkl√§ranlage		unknown	unknown	unknown		Original	Wastewater sample - 24h composite		B.1.1.7	G	(Spike_H69del,NS8_Q27stop,Spike_T716I,NS8_K68stop,Spike_A570D,NS8_Y73C,Spike_V70del,Spike_N501Y,NS8_R52I,Spike_D614G,Spike_Y144del,N_D3L,Spike_S982A)
545	hCoV-19/env/Austria/CeMM8347/2021	EPI_ISL_2137163	2021-04-28	Europe / Austria / Vienna / Wien	Environment	EMREG_BE_ebswien hauptkl√§ranlage		unknown	unknown	unknown		Original	Wastewater sample - 24h composite		B.1.1.139	GR	(NS8_Q27stop,NSP16_A188S,NSP12_F429del,N_R203K,Spike_A570D,NSP12_E436del,NSP12_F441del,NSP13_K460R,NSP12_S433del,NS8_R52I,NSP12_A443del,NSP12_H439del,NSP12_G432del,NSP12_F428del,NSP12_E431del,NSP12_V435del,NS8_Y73C,N_G204R,NSP12_F442del,NSP12_F440del,NSP12_S434del,NSP12_P323L,Spike_D614G,NSP12_L437del,NSP12_K438del,N_D3L,NSP12_K430del,N_S235F)
546	hCoV-19/env/Austria/CeMM8348/2021	EPI_ISL_2137164	2021-04-20	Europe / Austria / Vorarlberg / Bregenz	Environment	Bregenz		unknown	unknown	unknown		Original	Wastewater		B.1.160	G	(NSP9_M101I,NSP13_E261D,NS8_S24L,NSP12_P323L,Spike_D614G,NS7a_T14I,NSP13_K218R)
547	hCoV-19/env/Austria/CeMM8349/2021	EPI_ISL_2137165	2021-04-24	Europe / Austria / Vorarlberg / Bregenz	Environment	Bregenz		unknown	unknown	unknown		Original	Wastewater		B.1	GH	(NS8_Q27stop,NSP2_S36F,NS8_K68stop,NS3_Q57H,NSP2_D409G,NSP3_I1412T,NS8_R52I,NSP12_P323L)
548	hCoV-19/env/Austria/CeMM8350/2021	EPI_ISL_2137166	2021-04-21	Europe / Austria / Vorarlberg / Dornbirn	Environment	Dornbirn		unknown	unknown	unknown		Original	Wastewater		B.1.1.7	GRY	(Spike_H69del,NS8_Q27stop,NSP3_T183I,NSP6_G107del,NS8_K68stop,NSP6_S106del,N_R203K,NSP6_F108del,NS8_Y73C,E_V62F,N_G204P,NSP2_S430T,Spike_V70del,Spike_N501Y,NS8_R52I,Spike_D614G,Spike_Y144del,N_S235F)
549	hCoV-19/env/Austria/CeMM8351/2021	EPI_ISL_2137167	2021-04-25	Europe / Austria / Vorarlberg / Dornbirn	Environment	Dornbirn		unknown	unknown	unknown		Original	Wastewater		B.1.160	G	(Spike_N501Y,NSP12_P323L,Spike_D614G)
550	hCoV-19/env/Austria/CeMM8352/2021	EPI_ISL_2137168	2021-04-21	Europe / Austria / Vorarlberg / Hard	Environment	EMREG_BE_Wasserverband Hofsteig		unknown	unknown	unknown		Original	Wastewater		B.1.1.7	G	(NSP3_A480V,Spike_H69del,NS8_Q27stop,Spike_L821del,NSP3_T183I,NSP3_A890D,Spike_T716I,NS8_K68stop,NS8_Y73C,Spike_V70del,NS8_R52I,NSP12_P323L,Spike_D614G,Spike_Y144del)
551	hCoV-19/env/Austria/CeMM8353/2021	EPI_ISL_2137169	2021-04-25	Europe / Austria / Vorarlberg / Hard	Environment	EMREG_BE_Wasserverband Hofsteig		unknown	unknown	unknown		Original	Wastewater		B.1.1	G	(Spike_H69del,NSP8_T124I,NSP14_F60L,Spike_A570D,N_R32H,Spike_V70del,Spike_N501Y,Spike_D614G,Spike_Y144del)
552	hCoV-19/env/Austria/CeMM8354/2021	EPI_ISL_2137170	2021-04-21	Europe / Austria / Vorarlberg / Hohenems	Environment	EMREG_BE_Abwasserverband Region Hohenems		unknown	unknown	unknown		Original	Wastewater		B.1.1.7	GRY	(NSP10_L138F,Spike_H69del,NS8_Q27stop,NSP3_T183I,Spike_T716I,NS8_K68stop,NSP6_S106del,N_R203K,Spike_A570D,Spike_N501Y,NSP3_I1412T,NS8_R52I,Spike_P681H,Spike_Y144del,NSP6_G107del,NSP3_A890D,Spike_D1118H,NSP6_F108del,NS8_Y73C,N_G204R,Spike_V70del,NS7a_P45L,NSP12_P323L,Spike_D614G,N_D3L,Spike_S982A,N_S235F)
553	hCoV-19/env/Austria/CeMM8355/2021	EPI_ISL_2137171	2021-04-25	Europe / Austria / Vorarlberg / Hohenems	Environment	EMREG_BE_Abwasserverband Region Hohenems		unknown	unknown	unknown		Original	Wastewater		B.1	G	(NS8_Q27stop,N_M234I,NSP3_A890D,Spike_T716I,NS8_K68stop,Spike_V772I,NS8_R52I,Spike_P681H,Spike_D614G)
554	hCoV-19/env/Austria/CeMM8356/2021	EPI_ISL_2137172	2021-04-26	Europe / Austria / Carinthia / Klagenfurt	Environment	ARA Klagenfurt		unknown	unknown	unknown		Original	Wastewater		B.1.1	G	(NSP3_T183I,NSP3_A890D,Spike_T716I,NS8_K68stop,Spike_D1118H,N_G204R,NSP12_P323L,Spike_P681H,Spike_S982A,NSP12_P227L,N_S235F)
555	hCoV-19/env/Austria/CeMM8357/2021	EPI_ISL_2137173	2021-04-21	Europe / Austria / Vorarlberg / H√∂rbranz	Environment	Leiblachtal		unknown	unknown	unknown		Original	Wastewater		B.1.1.7	GR	(NS8_Q27stop,NSP3_T183I,NSP3_A890D,NS8_K68stop,N_R203K,N_G204R,NSP3_I1412T,NS8_R52I,NSP12_P323L,Spike_S982A,N_S235F)
556	hCoV-19/env/Austria/CeMM8358/2021	EPI_ISL_2137174	2021-04-25	Europe / Austria / Vorarlberg / H√∂rbranz	Environment	Leiblachtal		unknown	unknown	unknown		Original	Wastewater		B.1.160.14	G	(Spike_H69del,NS8_Q27stop,NSP3_T183I,NSP3_A890D,Spike_N439K,NSP9_M101I,NSP13_E261D,Spike_V70del,NS8_R52I,NSP12_P323L,NSP13_D580N,Spike_D614G,NSP13_K218R)
557	hCoV-19/env/Austria/CeMM8361/2021	EPI_ISL_2137175	2021-04-21	Europe / Austria / Carinthia / Rosegg	Environment	Abwasserverband W√∂rthersee West		unknown	unknown	unknown		Original	Wastewater		B.1.177.73	G	(NS8_Q27stop,NSP3_K945M,NSP3_T183I,Spike_S477N,NS8_K68stop,NS8_R52I,NSP12_P323L,Spike_D614G,Spike_S982A)
558	hCoV-19/env/Austria/CeMM8362/2021	EPI_ISL_2137176	2021-04-24	Europe / Austria / Carinthia / Rosegg	Environment	Abwasserverband W√∂rthersee West		unknown	unknown	unknown		Original	Wastewater		B.1.1.135	GRY	(Spike_H69del,NSP5_P108S,NSP3_A890D,Spike_D1163Y,N_G204R,Spike_V70del,Spike_N501Y,NSP3_I1412T,NSP12_P323L,Spike_D614G,Spike_Y144del,N_S235F)
559	hCoV-19/env/Austria/CeMM8363/2021	EPI_ISL_2137177	2021-04-20	Europe / Austria / Carinthia / Villach	Environment	ARA Stadt Villach		unknown	unknown	unknown		Original	Wastewater		B.1.1.7	G	(NS8_Q27stop,NSP6_G107del,Spike_T716I,NS8_K68stop,NSP6_S106del,NSP6_F108del,NS8_Y73C,N_G204R,Spike_N501Y,NS8_R52I,NSP12_P323L,Spike_P681H,Spike_D614G,N_D3L,N_S235F)
560	hCoV-19/env/Austria/CeMM8364/2021	EPI_ISL_2137178	2021-04-25	Europe / Austria / Carinthia / Villach	Environment	ARA Stadt Villach		unknown	unknown	unknown		Original	Wastewater		B.1.1.7	GR	(Spike_H69del,NS8_Q27stop,NSP3_T183I,Spike_A67V,Spike_T716I,NS8_K68stop,NSP6_S106del,N_R203K,Spike_Q52R,NS8_C102F,NS8_R52I,Spike_P681H,Spike_Y144del,NSP6_G107del,NSP3_A890D,NSP6_F108del,NS8_Y73C,N_G204R,Spike_V70del,NSP12_P323L,Spike_D614G,N_D3L,N_S235F)
561	hCoV-19/env/Austria/CeMM8368/2021	EPI_ISL_2137179	2021-04-21	Europe / Austria / Tyrol	Environment	Austria, Innsbruck		unknown	unknown	unknown		Original	Wastewater		B.1.1.7	GRY	(Spike_P25H,Spike_H69del,NS8_Q27stop,NSP3_T183I,Spike_T716I,NS8_K68stop,NSP6_S106del,N_R203K,Spike_A570D,Spike_N501Y,NSP3_I1412T,NS8_R52I,Spike_P681H,Spike_Y144del,NSP6_G107del,NSP3_A890D,Spike_D1118H,NSP6_F108del,NS8_Y73C,N_G204R,Spike_V70del,NSP12_P323L,Spike_D614G,N_D3L,Spike_S982A,N_S235F)
562	hCoV-19/env/Austria/CeMM8369/2021	EPI_ISL_2137180	2021-04-22	Europe / Austria / Tyrol	Environment	Austria, Innsbruck		unknown	unknown	unknown		Original	Wastewater		B.1.1.7	GR	(NSP14_T516I,NS8_Q27stop,NSP3_T183I,NSP16_T35I,NSP3_A890D,NSP6_G107del,NS8_K68stop,NSP6_S106del,N_R203K,Spike_A570D,Spike_D1118H,NSP6_F108del,NS8_Y73C,N_G204R,NS8_R52I,NSP12_P323L,Spike_D614G,Spike_S982A,N_S235F)
563	hCoV-19/env/Switzerland/GR-CeMM8370/2021	EPI_ISL_2137181	2021-04-27	Europe / Switzerland / Graubunden	Environment	Swiss, Davos		unknown	unknown	unknown		Original	Wastewater		B.1.160	GH	(NSP3_A480V,NSP2_F356del,NSP3_K945M,Spike_M153T,NSP2_Y354del,NSP2_A355del,NS3_Q57H,NSP13_E261D,NSP3_I1412T,Spike_D614G,N_A376T,NSP13_K218R)
564	hCoV-19/env/Switzerland/GR-CeMM8371/2021	EPI_ISL_2137182	2021-04-27	Europe / Switzerland / Graubunden	Environment	Swiss, Celerina/Schlarigna		unknown	unknown	unknown		Original	Wastewater		B.1.1	G	(Spike_D215G,NSP3_T183I,Spike_K417N,Spike_L244del,NSP3_A890D,Spike_T716I,Spike_L242del,Spike_N501Y,Spike_P681H,Spike_D614G,Spike_S982A,Spike_A243del)
565	hCoV-19/env/Switzerland/GR-CeMM8374/2021	EPI_ISL_2137183	2021-04-27	Europe / Switzerland / Graubunden	Environment	Swiss, Cazis		unknown	unknown	unknown		Original	Wastewater		B.1.1.7	GR	(NS8_Q27stop,NSP3_A890D,N_R203K,Spike_D1118H,NS8_Y73C,N_G204R,NS8_R52I,NSP12_P323L,Spike_D614G,N_D3L,Spike_S982A,N_S235F)
566	hCoV-19/env/Germany/BY-CeMM8375/2021	EPI_ISL_2137184	2021-04-22	Europe / Germany / Bavaria / Oberbayern	Environment	Germany, Freising		unknown	unknown	unknown		Original	Wastewater		B.1.1.7	GRY	(Spike_H69del,NS8_Q27stop,NSP3_T183I,Spike_T716I,NS8_K68stop,N_R203K,Spike_A570D,Spike_N501Y,NSP3_I1412T,NS8_R52I,Spike_P681H,Spike_Y144del,NSP3_S1206A,NSP3_A890D,Spike_D1118H,NS8_Y73C,N_G204R,Spike_V70del,NSP12_P323L,Spike_D614G,N_D3L,Spike_S982A,N_S235F,NSP5_H164Y)
567	hCoV-19/env/Germany/BY-CeMM8376/2021	EPI_ISL_2137185	2021-04-26	Europe / Germany / Bavaria / Oberbayern	Environment	Germany, Berchtesgaden		unknown	unknown	unknown		Original	Wastewater		B.1.1.7	GRY	(Spike_H69del,NS8_Q27stop,NSP3_T183I,Spike_T716I,N_R203K,Spike_A570D,NS8_Y73C,Spike_V70del,Spike_N501Y,NS8_R52I,NSP12_P323L,Spike_P681H,Spike_D614G,Spike_Y144del,N_D3L,N_S235F)
568	hCoV-19/env/Germany/BW-CeMM8378/2021	EPI_ISL_2137186	2021-04-21	Europe / Germany / Baden-Wurttemberg	Environment	Germany, Hasenberg I		unknown	unknown	unknown		Original	Wastewater		B.1.1.7	GRY	(Spike_H69del,NS8_Q27stop,Spike_T716I,NS8_K68stop,NSP6_S106del,N_R203K,Spike_A570D,Spike_N501Y,NS8_R52I,Spike_P681H,Spike_Y144del,NSP6_G107del,NSP3_A890D,Spike_D1118H,NSP6_F108del,NS8_Y73C,N_G204R,Spike_V70del,NSP12_P323L,Spike_D614G,N_D3L,Spike_S982A,N_S235F)
569	hCoV-19/env/Germany/BY-CeMM8379/2021	EPI_ISL_2137187	2021-04-21	Europe / Germany / Bavaria / Oberbayern	Environment	Germany, M√ºnchen I Zulauf Ost		unknown	unknown	unknown		Original	Wastewater		B.1.1.7	GR	(NS8_Q27stop,NSP3_T183I,NSP3_A890D,NSP6_G107del,Spike_T716I,NS8_K68stop,NSP6_S106del,N_R203K,Spike_A570D,Spike_D1118H,NSP6_F108del,NS8_Y73C,N_G204R,Spike_N501Y,NS8_R52I,NSP12_P323L,Spike_P681H,Spike_D614G,N_D3L,Spike_S982A,N_S235F)
570	hCoV-19/env/Germany/BY-CeMM8380/2021	EPI_ISL_2137188	2021-04-20	Europe / Germany / Bavaria / Schwaben	Environment	Germany, M1 Augsburg		unknown	unknown	unknown		Original	Wastewater		B.1.1.7	G	(Spike_H69del,NSP3_T183I,NSP15_D91Y,NSP3_A890D,Spike_T716I,N_R203K,NS3_Q57H,NS8_Y73C,N_G204R,Spike_V70del,Spike_N501Y,NSP3_I1412T,NSP12_P323L,Spike_D614G,Spike_Y144del,N_D3L,Spike_S982A,N_S235F)
571	hCoV-19/env/Germany/BY-CeMM8381/2021	EPI_ISL_2137189	2021-04-21	Europe / Germany / Bavaria / Oberbayern	Environment	Germany, Wolfratshausen		unknown	unknown	unknown		Original	Wastewater		B.1.1.7	GRY	(Spike_H69del,NS8_Q27stop,NSP3_T183I,Spike_T716I,NSP6_S106del,N_R203K,Spike_A570D,Spike_N501Y,NS8_R52I,Spike_P681H,N_S416L,Spike_Y144del,NSP6_G107del,NSP3_A890D,Spike_D1118H,NSP6_F108del,NS8_Y73C,N_G204R,Spike_V70del,NSP12_P323L,Spike_D614G,N_D3L,Spike_S982A,N_S235F)
572	hCoV-19/env/Italy/un-CeMM8382/2021	EPI_ISL_2137190	2021-04-28	Europe / Italy	Environment	Italy, Bolzanlo		unknown	unknown	unknown		Original	Wastewater		B.1.1.7	GRY	(NS8_Q27stop,NSP3_T183I,NSP3_A890D,NSP6_G107del,Spike_T716I,NSP6_S106del,N_R203K,Spike_D1118H,NSP6_F108del,NS8_Y73C,NSP2_D409G,N_G204R,NSP2_L180S,NS8_R52I,NSP12_P323L,Spike_P681H,N_D3L,Spike_S982A,N_S235F)
573	hCoV-19/env/Austria/CeMM8387/2021	EPI_ISL_2137191	2021-04-15	Europe / Austria / Styria / Diemlach	Environment	WV M√ºrzverband, Gde. Kapfenberg ARA Kapfenberg M√ºrz IV 2/827		unknown	unknown	unknown		Original	Environmental swab		B.1.1.7	GRY	(Spike_H69del,NS8_Q27stop,NSP6_A56V,NSP3_T183I,Spike_T716I,NS8_K68stop,NSP6_S106del,N_R203K,Spike_A570D,Spike_N501Y,NSP3_I1412T,NS8_R52I,Spike_P681H,Spike_Y144del,NSP6_G107del,NSP3_A890D,Spike_D1118H,NSP6_F108del,NS8_Y73C,N_G204R,Spike_V70del,NSP12_P323L,Spike_D614G,N_D3L,Spike_S982A,N_S235F)
574	hCoV-19/env/Liaoning/Dalian-IVDC-1/2020	EPI_ISL_2170885	2020-08-27	Asia / China / Liaoning / Dalian	Environment			unknown	unknown	unknown		Original	Environmental swab		B.1.1	GR	(Spike_H69del,NS8_Q27stop,NSP3_A890D,NSP6_G107del,NSP6_S106del,N_R203K,Spike_A570D,NSP6_F108del,NS8_Y73C,N_G204R,Spike_V70del,NSP12_P323L,Spike_D614G,N_S235F)
575	hCoV-19/env/Liaoning/Dalian-IVDC-2/2020	EPI_ISL_2170886	2020-08-27	Asia / China / Liaoning / Dalian	Environment			unknown	unknown	unknown		Original	Environmental swab		B.1.1.7	GR	(NSP3_A890D,Spike_T716I,N_R203K,Spike_D1118H,N_G204R,Spike_N501Y,NSP12_P323L,Spike_P681H,Spike_D614G,Spike_S982A,N_S235F)
576	hCoV-19/env/Liaoning/Dalian-IVDC-Pollock-04-06/2020	EPI_ISL_2170892	2020-06-04	Asia / China / Liaoning / Dalian	Environment			unknown	unknown	unknown		Original	Outer packaging of cold chain products		B.1.1.7	GR	(NS8_Q27stop,NSP3_D622K,NSP3_T183I,Spike_T716I,NS8_K68stop,NSP6_S106del,N_R203K,Spike_A570D,Spike_N501Y,NSP3_I1412T,NS8_R52I,Spike_P681H,NSP14_K339R,NSP6_G107del,NSP3_A890D,Spike_D1118H,NSP6_F108del,NS8_Y73C,N_G204R,NSP15_H234Y,NSP12_P323L,Spike_D614G,N_D3L,Spike_S982A,N_S235F)
577	hCoV-19/env/Liaoning/Dalian-IVDC-Pollock-30-05/2020	EPI_ISL_2170893	2020-05-30	Asia / China / Liaoning / Dalian	Environment			unknown	unknown	unknown		Original	Outer packaging of cold chain products		B.1.1.7	GRY	(Spike_H69del,NS8_Q27stop,NSP3_T183I,Spike_T716I,NS8_K68stop,N_R203K,Spike_A570D,Spike_N501Y,NSP3_I1412T,NS8_R52I,Spike_P681H,Spike_Y144del,NSP14_K339R,NSP3_A890D,Spike_D1118H,NS8_Y73C,N_G204R,NSP15_H234Y,Spike_V70del,NSP12_P323L,NSP3_V1811I,Spike_D614G,N_D3L,Spike_S982A,N_S235F)
578	hCoV-19/env/Liaoning/Dalian-IVDC-Pollock-03-06/2020	EPI_ISL_2170894	2020-06-03	Asia / China / Liaoning / Dalian	Environment			unknown	unknown	unknown		Original	Outer packaging of cold chain products		B.1.1.7	GRY	(Spike_H69del,NS8_Q27stop,NSP3_T183I,Spike_T716I,NS8_K68stop,NSP6_S106del,N_R203K,Spike_A570D,Spike_N501Y,NSP3_I1412T,NS8_R52I,Spike_P681H,Spike_Y144del,NSP6_G107del,NSP3_A890D,Spike_D1118H,NSP6_F108del,NSP13_P47L,NS8_Y73C,N_G204R,Spike_V70del,NSP12_P323L,Spike_D614G,N_D3L,Spike_S982A,N_S235F)
579	hCoV-19/env/Wuhan/IVDC-HBF13/2020	EPI_ISL_408511	2020-01-01	Asia / China / Hubei / Wuhan	Environment	Huanan Seafood Market		unknown	n/a	unknown		Original	Wastewater	Wastewater	B.1.153	G	(Spike_T866I,NSP14_A320V,Spike_D614G)
580	hCoV-19/env/Wuhan/IVDC-HBF54/2020	EPI_ISL_408512	2020-01-01	Asia / China / Hubei / Wuhan	Environment	Huanan Seafood Market		unknown	n/a	unknown		Original	Wastewater	Wastewater	B.1.1	GR	(NS3_A33S,N_R203K,N_G204R)
581	hCoV-19/env/Wuhan/IVDC-HBB5/2020	EPI_ISL_408513	2020-01-01	Asia / China / Hubei / Wuhan	Environment	Huanan Seafood Market		unknown	n/a	unknown		Original	Wastewater	Wastewater	B.1	G	(NS3_A33S,M_S94I,NSP2_T85I,NSP5_T292I,Spike_D614G)
582	hCoV-19/env/Wuhan/IVDC-HBF13-20/2020	EPI_ISL_408514	2020-01-01	Asia / China / Hubei / Wuhan	Environment	Huanan Seafood Market		unknown	n/a	unknown		P1	Wastewater	Wastewater	A	G	(NSP16_A162S,NSP16_L161P,Spike_D614G)
583	hCoV-19/env/Wuhan/IVDC-HBF13-21/2020	EPI_ISL_408515	2020-01-01	Asia / China / Hubei / Wuhan	Environment	Huanan Seafood Market		unknown	n/a	unknown		P1	Wastewater	Wastewater	B.1.1.161	GR	(N_R203K,N_G204R,NSP12_P323L)
584	hCoV-19/env/Shandong/LY-H13/2020	EPI_ISL_412425	2020-01-26	Asia / China / Shandong / Linyi	Environment			unknown	n/a	unknown		Original	Wastewater	Wastewater	B.1.260	O	(NSP12_P323L)
585	hCoV-19/env/Shandong/LY-H15/2020	EPI_ISL_412426	2020-01-26	Asia / China / Shandong / Linyi	Environment			unknown	n/a	unknown		Original	Wastewater	Wastewater	B.1	G	(NSP14_P412S,NSP12_P323L,Spike_D614G)
586	hCoV-19/env/Italy/LOM-INMI-HSacco-1/2020	EPI_ISL_429874	2020-04-14	Europe / Italy / Lombardy	Environment	WGS 84 / UTM zone 32N 521200.35 5045165.71		NA	n/a	unknown		Original	Wastewater		B.1.1.7	GRY	(Spike_H69del,NS8_Q27stop,NSP3_T183I,Spike_T716I,NS8_K68stop,NSP6_S106del,N_R203K,Spike_A570D,Spike_N501Y,NS8_R52I,Spike_P681H,Spike_Y144del,NSP6_G107del,NSP3_A890D,Spike_D1118H,NSP6_F108del,NS8_Y73C,N_G204R,Spike_V70del,NSP12_P323L,Spike_D614G,N_D3L,Spike_S982A,N_S235F)
587	hCoV-19/env/Beijing/BJ2452/2020	EPI_ISL_430743	2020-03-14	Asia / China / Beijing	Environment			unknown	n/a	unknown		Original	Environmental swab		B.1.1.7	GRY	(Spike_H69del,NSP3_T183I,Spike_T716I,NS8_K68stop,NSP6_S106del,N_R203K,Spike_A570D,Spike_N501Y,NSP3_I1412T,NS8_R52I,Spike_P681H,Spike_Y144del,NSP6_G107del,NSP3_A890D,NSP6_F108del,NS8_Y73C,N_G204P,Spike_V70del,NSP12_P323L,Spike_D614G,N_D3L,Spike_S982A,N_S235F)
588	hCoV-19/env/Beijing/BJ2454/2020	EPI_ISL_430744	2020-03-14	Asia / China / Beijing	Environment			unknown	n/a	unknown		Original	Environmental swab		B.1.1.7	GRY	(Spike_H69del,NS8_Q27stop,NSP3_T183I,Spike_T716I,NS8_K68stop,NSP6_S106del,N_R203K,Spike_A570D,Spike_N501Y,NSP3_I1412T,NS8_R52I,Spike_P681H,Spike_Y144del,NSP6_G107del,NSP3_A890D,Spike_D1118H,NSP6_F108del,NS8_Y73C,N_G204R,Spike_V70del,NSP12_P323L,Spike_D614G,N_D3L,Spike_S982A,N_S235F)
589	hCoV-19/env/Beijing/BJ2456/2020	EPI_ISL_430745	2020-03-14	Asia / China / Beijing	Environment			unknown	n/a	unknown		Original	Environmental swab		B.1.1.7	GRY	(Spike_H69del,NS8_Q27stop,NSP3_T183I,Spike_T716I,NS8_K68stop,NSP6_S106del,N_R203K,Spike_A570D,Spike_N501Y,NSP3_I1412T,NS8_R52I,Spike_P681H,Spike_Y144del,NSP6_G107del,NSP3_A890D,Spike_D1118H,NSP6_F108del,NS8_Y73C,N_G204R,Spike_V70del,NSP12_P323L,Spike_D614G,N_D3L,Spike_S982A,N_S235F)
590	hCoV-19/env/Beijing/BJ2460/2020	EPI_ISL_430746	2020-03-14	Asia / China / Beijing	Environment			unknown	n/a	unknown		Original	Environmental swab		B.1.1.7	GRY	(Spike_H69del,NS8_Q27stop,NSP3_T183I,Spike_T716I,NS8_K68stop,NSP6_S106del,N_R203K,Spike_A570D,Spike_N501Y,NSP3_I1412T,NS8_R52I,Spike_P681H,Spike_Y144del,NSP6_G107del,NSP3_A890D,Spike_D1118H,NSP6_F108del,NS8_Y73C,N_G204R,Spike_V70del,NSP12_P323L,Spike_D614G,N_D3L,Spike_S982A,N_S235F)
591	hCoV-19/env/USA/FL-UF3/2020	EPI_ISL_434677	2020-03-25	North America / USA / Florida	Environment	Breathing air using VIVAs air sampler		unknown	n/a	unknown		Original	Air sample		B.1.1.7	GR	(N_D3V,NSP6_G107del,NSP6_S106del,N_R203K,Spike_D1118H,NSP6_F108del,NS8_Y73C,N_G204P,Spike_S982A)
592	hCoV-19/env/USA/MT-BWRF-0327/2020	EPI_ISL_437434	2020-03-27	North America / USA / Montana	Environment	Bozeman Water Reclamation Facility		unknown	unknown	unknown		Original	Wastewater		B.1.1.7	GRY	(Spike_H69del,NS8_Q27stop,NSP3_T183I,Spike_T716I,NS8_K68stop,NSP6_S106del,N_R203K,Spike_A570D,Spike_N501Y,NS8_R52I,Spike_P681H,Spike_Y144del,Spike_M153T,NSP6_G107del,NSP3_A890D,Spike_D1118H,NSP6_F108del,NS8_Y73C,N_G204R,Spike_V70del,NSP12_P323L,Spike_D614G,N_D3L,Spike_S982A,N_S235F)
593	hCoV-19/env/USA/FL-UF11/2020	EPI_ISL_447900	2020-02-21	North America / USA / Florida	Environment			unknown	unknown	unknown		Original	Surface swab		B.1.1.7	GRY	(Spike_H69del,NS8_Q27stop,NSP3_A890D,NS8_K68stop,N_R203K,Spike_A570D,Spike_D1118H,N_G204R,Spike_V70del,Spike_N501Y,NS8_R52I,Spike_P681H,Spike_D614G,Spike_Y144del,Spike_S982A)
594	hCoV-19/env/Pakistan/RIU-ES-01/2020	EPI_ISL_455681	2020-04-17	Asia / Pakistan	Environment			unknown	unknown	unknown		Original	Wastewater	Wastewater	B.1.1	GR	(N_R203K,NS3_G251V,N_S193I,N_G204R,Spike_D614G)
595	hCoV-19/env/USA/FL-UF-12/2020	EPI_ISL_455682	2020-04-23	North America / USA / Florida	Environment			unknown	unknown	unknown		Original	Air sample		B.1.1	GR	(Spike_H69del,NSP3_T183I,NSP3_A890D,Spike_T716I,NS8_K68stop,N_R203K,Spike_A570D,Spike_D1118H,N_G204R,Spike_V70del,Spike_N501Y,NS8_R52I,NSP12_P323L,Spike_D614G,Spike_S982A)
596	hCoV-19/env/Italy/LAZ-AMC-3267/2020	EPI_ISL_458008	2020-03	Europe / Italy / Lazio / Rome	Environment			unknown	n/a	unknown		Original	Sewage		B.1.1.7	GR	(NS8_Q27stop,NSP3_A890D,NSP6_G107del,NS8_K68stop,NSP6_S106del,N_R203K,NSP6_F108del,NS8_Y73C,N_G204P,Spike_N501Y,Spike_T716V,NS8_R52I,NSP12_P323L,Spike_P681H,Spike_D614G,N_D3L,N_S235F)
597	hCoV-19/env/Italy/LOM-UniMI-3233/2020	EPI_ISL_458009	2020-02	Europe / Italy / Lombardy / Milan	Environment			NA	n/a	unknown		Original	Sewage		B.1.1.7	GR	(NS8_Q27stop,NSP3_T183I,NSP3_A890D,NSP6_G107del,Spike_T716I,NS8_K68stop,NSP6_S106del,N_R203K,Spike_A570D,Spike_D1118H,NSP6_F108del,NS8_Y73C,N_G204R,Spike_N501Y,NSP3_I1412T,NS8_R52I,NSP12_P323L,Spike_P681H,Spike_D614G,N_D3L,Spike_S982A,N_S235F)
598	hCoV-19/env/Italy/LOM-UniMI-3243/2020	EPI_ISL_458010	2020-02	Europe / Italy / Lombardy / Milan	Environment			NA	n/a	unknown		Original	Sewage		B.1.1.7	GRY	(Spike_H69del,NS8_Q27stop,NSP3_T183I,Spike_T716I,NS8_K68stop,NSP6_S106del,N_R203K,Spike_A570D,Spike_N501Y,NSP3_I1412T,NS8_R52I,Spike_P681H,Spike_Y144del,NSP6_G107del,NSP3_A890D,Spike_D1118H,NSP6_F108del,NS8_Y73C,N_G204R,Spike_V70del,NSP12_P323L,Spike_D614G,N_D3L,Spike_S982A,N_S235F)
599	hCoV-19/env/Italy/LAZ-INMI-3268/2020	EPI_ISL_458011	2020-03	Europe / Italy / Lazio / Rome	Environment			unknown	n/a	unknown		Original	Sewage		B.1.1.7	GRY	(Spike_H69del,NS8_Q27stop,NSP3_T183I,Spike_T716I,NS8_K68stop,NSP6_S106del,N_R203K,Spike_A570D,Spike_N501Y,NSP3_I1412T,NS8_R52I,Spike_P681H,Spike_Y144del,NSP6_G107del,NSP3_A890D,Spike_D1118H,NSP6_F108del,NS8_Y73C,N_G204R,Spike_V70del,NSP12_P323L,Spike_D614G,N_D3L,Spike_S982A,N_S235F)
600	hCoV-19/env/Italy/LAZ-INMI-3269/2020	EPI_ISL_458012	2020-04	Europe / Italy / Lazio / Rome	Environment			unknown	n/a	unknown		Original	Sewage		B.1.1.7	GRY	(Spike_H69del,NS8_Q27stop,NSP3_T183I,Spike_T716I,NS8_K68stop,NSP6_S106del,N_R203K,Spike_A570D,Spike_N501Y,NSP3_I1412T,NS8_R52I,Spike_P681H,Spike_Y144del,NSP6_G107del,NSP3_A890D,Spike_D1118H,NSP6_F108del,NS8_Y73C,N_G204R,Spike_V70del,NSP12_P323L,Spike_D614G,N_D3L,Spike_S982A,N_S235F)
601	hCoV-19/env/Italy/LAZ-INMI-3270/2020	EPI_ISL_458013	2020-04	Europe / Italy / Lazio / Rome	Environment			unknown	n/a	unknown		Original	Sewage		B.1.1.7	GRY	(Spike_H69del,NS8_Q27stop,NSP3_T183I,Spike_T716I,NS8_K68stop,NSP6_S106del,N_R203K,Spike_A570D,Spike_N501Y,NSP3_I1412T,NS8_R52I,Spike_P681H,Spike_Y144del,NSP6_G107del,NSP3_A890D,Spike_D1118H,NSP6_F108del,NS8_Y73C,N_G204P,Spike_V70del,NSP12_P323L,Spike_D614G,Spike_S982A,N_S235F)
602	hCoV-19/env/Italy/LOM-UniMI-3243-2/2020	EPI_ISL_458014	2020-02	Europe / Italy / Lombardy / Milan	Environment			NA	n/a	unknown		Original	Sewage		B.1.1.7	GRY	(Spike_H69del,NS8_Q27stop,NSP3_T183I,Spike_T716I,NS8_K68stop,NSP6_S106del,N_R203K,Spike_A570D,Spike_N501Y,NSP3_I1412T,NS8_R52I,Spike_P681H,Spike_Y144del,NSP6_G107del,NSP3_A890D,Spike_D1118H,NSP6_F108del,NS8_Y73C,N_G204R,Spike_V70del,NSP12_P323L,Spike_D614G,N_D3L,Spike_S982A,N_S235F)
603	hCoV-19/env/Italy/LAZ-INMI-3270-2/2020	EPI_ISL_458015	2020-04	Europe / Italy / Lazio / Rome	Environment			unknown	n/a	unknown		Original	Sewage		B.1.1.7	GRY	(Spike_H69del,NS8_Q27stop,NSP3_T183I,Spike_T716I,NS8_K68stop,NSP6_S106del,N_R203K,Spike_A570D,Spike_N501Y,NSP3_I1412T,NS8_R52I,Spike_P681H,Spike_Y144del,NSP6_G107del,NSP3_A890D,Spike_D1118H,NSP6_F108del,NS8_Y73C,N_G204P,Spike_V70del,NSP12_P323L,Spike_D614G,N_D3L,Spike_S982A,N_S235F)
604	hCoV-19/env/Beijing/IVDC-03-06/2020	EPI_ISL_469256	2020-06-11	Asia / China / Beijing	Environment	Xinfadi Wholesale Market		unknown	unknown	unknown		Original	Environmental swab		B.1.1.7	GRY	(Spike_H69del,NS8_Q27stop,NSP3_T183I,Spike_T716I,NS8_K68stop,NSP6_S106del,N_R203K,Spike_A570D,Spike_N501Y,NSP3_I1412T,NS8_R52I,Spike_P681H,Spike_Y144del,NSP6_G107del,NSP3_A890D,Spike_D1118H,NSP6_F108del,NS8_Y73C,N_G204P,Spike_V70del,NSP12_P323L,Spike_D614G,Spike_S982A,N_S235F)
605	hCoV-19/env/USA/FL-UF-20/2020	EPI_ISL_477160	2020-04-13	North America / USA / Florida	Environment	Air in the hospital room of COVID-19 patients		unknown	unknown	unknown		Vero E6	Air sample		B.1.1.7	GRY	(Spike_H69del,NSP3_A890D,NSP6_G107del,Spike_T716I,NS8_K68stop,NSP6_S106del,N_R203K,Spike_D1118H,NSP6_F108del,NS8_Y73C,N_G204R,Spike_V70del,Spike_N501Y,NSP3_I1412T,NS8_R52I,NSP12_P323L,Spike_D614G,Spike_Y144del,N_D3L,Spike_S982A,N_S235F)
606	hCoV-19/env/England/SWG-MAR-nPCR1.4/2020	EPI_ISL_499042	2020-03-11	Europe / United Kingdom / England	Environment	Sewage plant		unknown	unknown	unknown		Original	Sewage		B.1	G	(Spike_H69del,Spike_V70del,NSP3_I1412T,NS8_R52I,NSP12_P323L,Spike_D614G)
607	hCoV-19/env/USA/UT-CDC-1251/2020	EPI_ISL_510160	2020-04-25	North America / USA / Utah	Environment			unknown	unknown	unknown		Original	Environmental swab		B.1.177	G	(NSP3_A890D,Spike_T716I,Spike_L189F,NSP3_D1318N,NSP12_P323L,Spike_D614G)
608	hCoV-19/env/USA/NV-NSPHL-A0128/2020	EPI_ISL_515396	2020-04-29	North America / USA / Nevada	Environment			unknown	unknown	unknown		Original	Wastewater	Wastewater	B.1	G	(NSP14_T516I,Spike_D614G)
609	hCoV-19/env/USA/NV-NSPHL-A0130/2020	EPI_ISL_515398	2020-04-29	North America / USA / Nevada	Environment			unknown	unknown	unknown		Original	Wastewater	Wastewater	B.1	O	(Spike_D614G)
610	hCoV-19/env/Belgium/VAN-93030-I/2020	EPI_ISL_539300	2020-04-05	Europe / Belgium / Antwerp / Aartselaar	Environment			unknown	unknown	unknown		Original	Wastewater	Wastewater	B.55	O	(E_S67F,N_S416L)
611	hCoV-19/env/Belgium/VAN-93030-N/2020	EPI_ISL_539301	2020-04-05	Europe / Belgium / Antwerp / Aartselaar	Environment			unknown	unknown	unknown		Original	Wastewater	Wastewater	B.1.1	GR	(Spike_C840stop,N_R203K,Spike_V772G,N_G204R,NSP2_G178V,Spike_D614G)
612	hCoV-19/env/Belgium/VWV-92943-N/2020	EPI_ISL_539302	2020-04-02	Europe / Belgium / West Flanders / Langemark	Environment			unknown	unknown	unknown		Original	Wastewater	Wastewater	B.1	O	(NSP14_K349N,NSP3_K837N,NSP13_R392C,NSP6_K63N,NSP3_E268stop,NSP14_A267S,Spike_D614G,NSP10_C73F)
613	hCoV-19/env/Belgium/VWV-92949-N/2020	EPI_ISL_539303	2020-04-02	Europe / Belgium / West Flanders / Poperinge	Environment			unknown	unknown	unknown		Original	Wastewater	Wastewater	B.1.1	GR	(NS3_A23S,NSP5_P99S,N_R203K,NSP13_Q531stop,N_G204R,NSP4_G239C,NSP12_P323L,Spike_D614G)
614	hCoV-19/env/Belgium/VBR-93036-N/2020	EPI_ISL_539304	2020-04-05	Europe / Belgium / Flemish Brabant / Tienen	Environment			unknown	unknown	unknown		Original	Wastewater	Wastewater	B.1.220	G	(NSP13_P326T,NSP12_P323L,Spike_D614G)
615	hCoV-19/env/Netherlands/UT-92503-N/2020	EPI_ISL_539305	2020-03-25	Europe / Netherlands / Utrecht / Amersfoort	Environment			unknown	unknown	unknown		Original	Wastewater	Wastewater	B.1.1.10	GR	(N_R203K,N_G204R)
616	hCoV-19/env/Netherlands/UT-92848-N/2020	EPI_ISL_539306	2020-04-01	Europe / Netherlands / Utrecht / Amersfoort	Environment			unknown	unknown	unknown		Original	Wastewater	Wastewater	A	G	(NSP14_L149F,Spike_D614G,NSP3_R646W)
617	hCoV-19/env/Netherlands/NH-92508-N/2020	EPI_ISL_539307	2020-03-25	Europe / Netherlands / Noord-Holland / Amsterdam West	Environment			unknown	unknown	unknown		Original	Wastewater	Wastewater	B.1.1	G	(NSP10_D64Y,NSP10_N62K,NSP12_P323L,Spike_D614G)
618	hCoV-19/env/Netherlands/NH-92852-N1/2020	EPI_ISL_539308	2020-04-01	Europe / Netherlands / Noord-Holland / Amsterdam West	Environment			unknown	unknown	unknown		Original	Wastewater	Wastewater	B.1	G	(NS8_E64D,NSP12_P323L,NSP6_L37F)
619	hCoV-19/env/Netherlands/NH-92852-N2/2020	EPI_ISL_539309	2020-04-01	Europe / Netherlands / Noord-Holland / Amsterdam West	Environment			unknown	unknown	unknown		Original	Wastewater	Wastewater	B.1	G	()
620	hCoV-19/env/Netherlands/NH-92721-N/2020	EPI_ISL_539310	2020-03-30	Europe / Netherlands / Noord-Holland / Beverwijk	Environment			unknown	unknown	unknown		Original	Wastewater	Wastewater	B.1.1.161	O	(Spike_M1237I,NSP12_N874T,N_R203K,NSP4_F308Y,N_G204R,NSP12_P323L,NS8_L84S,NS3_K61N)
621	hCoV-19/env/Netherlands/ZH-92965-N/2020	EPI_ISL_539311	2020-04-02	Europe / Netherlands / South Holland / Delft	Environment			unknown	unknown	unknown		Original	Wastewater	Wastewater	B.1	O	(Spike_V687A,NSP12_P323L,Spike_D614G)
622	hCoV-19/env/Netherlands/ZH-93825-N/2020	EPI_ISL_539312	2020-04-08	Europe / Netherlands / South Holland / Delft	Environment			unknown	unknown	unknown		Original	Wastewater	Wastewater	B.1	O	(NS3_G251V,NSP2_P129L,NSP13_A598V,NSP12_P323L)
623	hCoV-19/env/Netherlands/FR-92719-I/2020	EPI_ISL_539313	2020-03-30	Europe / Netherlands / Friesland / Franeker	Environment			unknown	unknown	unknown		Original	Wastewater		B.1.1.7	GR	(Spike_H69del,NS8_Q27stop,NSP3_T183I,Spike_T716I,NS8_K68stop,NSP6_S106del,N_R203K,Spike_A570D,NS8_R52I,Spike_P681H,Spike_Y144del,NSP6_G107del,NSP3_A890D,Spike_D1118H,NSP6_F108del,NS8_Y73C,N_G204R,Spike_V70del,NSP12_P323L,Spike_D614G,N_D3L,Spike_S982A,N_S235F)
624	hCoV-19/env/Netherlands/FR-92719-N1/2020	EPI_ISL_539314	2020-03-30	Europe / Netherlands / Friesland / Franeker	Environment			unknown	unknown	unknown		Original	Wastewater		B.1.1.7	GR	(NSP9_P83L,NS8_Q27stop,NSP2_A621V,NSP3_T183I,N_R203K,NS8_Y73C,N_G204R,NSP6_M192L,Spike_N501Y,NS8_R52I,NSP12_P323L,N_D3L,N_S235F)
625	hCoV-19/env/Netherlands/NB-92499-N/2020	EPI_ISL_539315	2020-03-25	Europe / Netherlands / North Brabant / Heeswijk Dinther	Environment			unknown	unknown	unknown		Original	Wastewater		B.1.1.7	GR	(NS8_Q27stop,NSP3_T183I,NSP3_A890D,NSP6_G107del,NS8_K68stop,NSP6_S106del,N_R203K,NSP6_F108del,NS8_Y73C,N_G204R,Spike_N501Y,NS8_R52I,NSP12_P323L,Spike_Y144del,N_D3L,N_S235F)
626	hCoV-19/env/Netherlands/NH-92506-N/2020	EPI_ISL_539316	2020-03-25	Europe / Netherlands / Noord-Holland / Schiphol	Environment	Amsterdam Airport Schiphol		unknown	unknown	unknown		Original	Wastewater		B.1.1.7	GRY	(Spike_H69del,NS8_Q27stop,NSP3_T183I,Spike_T716I,NS8_K68stop,NSP6_S106del,N_R203K,Spike_A570D,Spike_N501Y,NS8_R52I,Spike_P681H,Spike_Y144del,NSP6_G107del,Spike_D1118H,NSP6_F108del,NS8_Y73C,N_G204R,N_D3E,Spike_V70del,Spike_L276V,NSP12_P323L,Spike_D614G,Spike_S982A,N_S235F)
627	hCoV-19/env/Netherlands/NH-92851-I/2020	EPI_ISL_539317	2020-04-01	Europe / Netherlands / Noord-Holland / Schiphol	Environment	Amsterdam Airport Schiphol		unknown	unknown	unknown		Original	Wastewater		B.1.1.7	GR	(NS8_Q27stop,NSP3_T183I,NSP3_A890D,NSP6_G107del,NS8_K68stop,NSP6_S106del,N_R203K,Spike_A570D,NSP6_F108del,NS8_Y73C,N_G204R,NSP3_I1412T,NS8_R52I,NSP12_P323L,Spike_D614G,N_D3L,Spike_S982A,N_S235F)
628	hCoV-19/env/Netherlands/NH-92851-N/2020	EPI_ISL_539318	2020-04-01	Europe / Netherlands / Noord-Holland / Schiphol	Environment	Amsterdam Airport Schiphol		unknown	unknown	unknown		Original	Wastewater		B.1.1.7	GRY	(Spike_H69del,NS8_Q27stop,NSP3_T183I,Spike_T716I,NSP6_S106del,N_R203K,Spike_A570D,Spike_N501Y,NSP3_I1412T,NS8_R52I,Spike_P681H,Spike_Y144del,NSP6_G107del,NSP3_A890D,Spike_D1118H,NSP6_F108del,NS8_Y73C,N_G204R,Spike_V70del,NSP12_P323L,Spike_D614G,N_D3L,Spike_S982A,N_S235F)
629	hCoV-19/env/Netherlands/NB-92853-I/2020	EPI_ISL_539319	2020-04-01	Europe / Netherlands / North Brabant / Tilburg	Environment			unknown	unknown	unknown		Original	Wastewater		None	O	(NSP3_A58T)
630	hCoV-19/env/Netherlands/NB-92853-N/2020	EPI_ISL_539320	2020-04-01	Europe / Netherlands / North Brabant / Tilburg	Environment			unknown	unknown	unknown		Original	Wastewater		A.1	S	(NSP7_S25L,NSP3_A41T,NSP13_P504L,NSP13_Y541C,NS8_L84S,NS3_Q218R)
631	hCoV-19/env/Netherlands/NB-94339-I/2020	EPI_ISL_539321	2020-04-21	Europe / Netherlands / North Brabant / Tilburg	Environment			unknown	unknown	unknown		Original	Wastewater		A.1	S	(NSP15_A217S,NSP13_P504L,NSP13_Y541C,NSP2_R544I,NS8_L84S,NS3_Q218R)
632	hCoV-19/env/Netherlands/UT-92504-N/2020	EPI_ISL_539322	2020-03-25	Europe / Netherlands / Utrecht	Environment			unknown	unknown	unknown		Original	Wastewater		A	S	(NSP14_F233L,NSP3_P153L,NS8_V62L,NSP1_D75E,NS8_L84S)
633	hCoV-19/env/Netherlands/UT-93820-N/2020	EPI_ISL_539323	2020-04-09	Europe / Netherlands / Utrecht	Environment			unknown	unknown	unknown		Original	Wastewater		A.1	S	(NSP13_P504L,NSP13_Y541C,NS8_L84S)
634	hCoV-19/env/Netherlands/UT-92505-N/2020	EPI_ISL_539324	2020-03-25	Europe / Netherlands / Utrecht / Overvecht	Environment			unknown	unknown	unknown		Original	Wastewater		B.1.595	GH	(NS3_Q57H,NSP2_T85I,NSP5_L89F,NS8_S24L,NSP3_N556S,NSP12_P323L,Spike_D614G)
635	hCoV-19/env/Netherlands/NH-92723-N/2020	EPI_ISL_539325	2020-03-30	Europe / Netherlands / Noord-Holland / Wervershoof	Environment			unknown	unknown	unknown		Original	Wastewater		B.1	GH	(NS3_Q57H,NSP2_T85I,NSP12_P323L,Spike_D614G,NSP3_P822S)
636	hCoV-19/env/Uruguay/MO-1592/2020	EPI_ISL_540430	2020-05-08	South America / Uruguay / Montevideo	Environment	Hospital floor surface		unknown	unknown	unknown		Original	Surface swab		B.1.1.7	GRY	(Spike_H69del,NS8_Q27stop,NSP3_T183I,Spike_T716I,NSP6_S106del,N_R203K,Spike_A570D,Spike_N501Y,NSP3_I1412T,NS8_R52I,Spike_P681H,Spike_Y144del,NSP3_T1590I,Spike_P1263L,NSP6_G107del,NSP3_A890D,Spike_D1118H,NSP6_F108del,NS8_Y73C,NSP15_K289N,N_G204R,Spike_V70del,NSP12_P323L,Spike_D614G,N_D3L,Spike_S982A,N_S235F)
637	hCoV-19/env/Brazil/RJ-FIOCRUZ-4712/2020	EPI_ISL_541397	2020-04-22	South America / Brazil / Rio de Janeiro / Niteroi / Boa Esperanca	Environment			unknown	unknown	unknown		Original	Sewage		B.1.1.7	GR	(Spike_H69del,NS8_Q27stop,NSP3_T183I,Spike_T716I,NS8_K68stop,NSP6_S106del,N_R203K,Spike_A570D,Spike_N501Y,NSP3_I1412T,NS8_R52I,Spike_P681H,NS3_W128C,NSP6_G107del,NSP3_A890D,NSP6_F108del,NS8_Y73C,N_G204P,Spike_V70del,NSP12_P323L,Spike_D614G,N_D3L,Spike_S982A,N_S235F)
638	hCoV-19/env/Brazil/RJ-FIOCRUZ-4736/2020	EPI_ISL_541398	2020-05-05	South America / Brazil / Rio de Janeiro / Niteroi / Ititioca	Environment			unknown	unknown	unknown		Original	Sewage		B.1.620	G	(NSP6_G107del,NSP6_S106del,NSP12_A185S,NSP6_F108del,NSP12_P323L,NS3_Q185H,Spike_D614G,N_A220V)
639	hCoV-19/env/Brazil/RJ-FIOCRUZ-4830/2020	EPI_ISL_541399	2020-06-02	South America / Brazil / Rio de Janeiro / Niteroi / Icarai	Environment			unknown	unknown	unknown		Original	Sewage		B.1.240	G	(Spike_N394D,NSP13_H290Y,NSP16_P134S,Spike_L189F,Spike_N439K,Spike_V772I,NSP13_A598S,NSP9_M101I,NS3_Q185H,Spike_D614G)
640	hCoV-19/env/Brazil/RJ-FIOCRUZ-4841/2020	EPI_ISL_541400	2020-06-12	South America / Brazil / Rio de Janeiro / Niteroi / Varzea das Mocas	Environment			unknown	unknown	unknown		Original	Sewage		B.1.177	G	(NS7b_E39stop,NSP3_A1279V,Spike_L189F,Spike_A570D,NSP3_I1412T,Spike_D614G,N_S235F)
641	hCoV-19/env/Belgium/VBR-93034-N/2020	EPI_ISL_549006	2020-04-05	Europe / Belgium / Flemish Brabant / Leuven	Environment			unknown	unknown	unknown		Original	Wastewater		B.1.375	GH	(NSP10_A104V,NSP16_A258V,Spike_H69del,N_L139F,NSP3_T1010A,NSP3_K412N,N_T205I,NSP16_R216C,NS3_Q57H,NSP2_T85I,Spike_V70del,NS3_T151I,NSP12_P323L,NS3_G49V,Spike_D614G,M_I48V,NSP13_E341D)
642	hCoV-19/env/Belgium/VOV-93032-N/2020	EPI_ISL_549007	2020-04-05	Europe / Belgium / East Flanders / Gent	Environment			unknown	unknown	unknown		Original	Wastewater		B.1	GH	(NSP13_I195T,NS3_Q57H,NSP2_T85I,NSP12_A656S,Spike_T29I,NSP12_P323L,Spike_D614G,NSP13_T599I)
643	hCoV-19/env/Belgium/VWV-92947-N/2020	EPI_ISL_549008	2020-04-02	Europe / Belgium / West Flanders / Lo-Reninge	Environment			unknown	unknown	unknown		Original	Wastewater	Wastewater	B.1	GH	(N_S193I,NS3_Q57H,NSP2_T85I,NSP12_P323L,Spike_D614G,Spike_G261P,NSP3_V1795F)
644	hCoV-19/env/Belgium/VWV-92949-I/2020	EPI_ISL_549009	2020-04-02	Europe / Belgium / West Flanders / Properinge	Environment			unknown	unknown	unknown		Original	Wastewater		B.23	L	(NSP3_H682Y,NSP15_A217V,NSP2_D268del)
645	hCoV-19/env/Netherlands/FR-92719-N2/2020	EPI_ISL_549010	2020-03-30	Europe / Netherlands / Friesland / Franeker	Environment			unknown	unknown	unknown		Original	Wastewater		B.1.1	O	(NSP7_L56F,N_R203K,NSP2_L448F,N_G204R,NSP12_P323L,Spike_D614G,Spike_S689I)
646	hCoV-19/env/Netherlands/GE-92502-N/2020	EPI_ISL_549011	2020-03-25	Europe / Netherlands / Gelderland / Apeldoorn	Environment			unknown	unknown	unknown		Original	Wastewater		B.1.2	GH	(N_P67S,NSP4_M458I,NSP16_R216C,NS3_Q57H,Spike_L5F,NSP2_T85I,NSP12_K263N,NSP5_L89F,NS8_S24L,NSP14_N129D,NS3_G172V,NSP3_H290Y,NSP12_P323L,Spike_D614G,E_D72G,N_P199L,Spike_Q677H)
647	hCoV-19/env/Netherlands/NB-92509-N/2020	EPI_ISL_549012	2020-03-25	Europe / Netherlands / North Brabant / Tilburg	Environment			unknown	unknown	unknown		Original	Wastewater		B.1.384	G	(NSP3_P822L,Spike_N1187Y,NSP13_A296S,NSP14_D432G,NSP12_P323L,Spike_D614G,NSP14_P140S,M_T7I)
648	hCoV-19/env/Netherlands/NH-92506-I/2020	EPI_ISL_549013	2020-03-25	Europe / Netherlands / Noord-Holland / Schiphol	Environment			unknown	unknown	unknown		Original	Wastewater		B.1.1.33	GR	(Spike_V341I,N_R203K,N_G204R,NSP6_A186T,NSP3_D174G,NSP12_P323L,Spike_D614G,NS6_I33T,N_I292T)
649	hCoV-19/env/Netherlands/NH-92722-I/2020	EPI_ISL_549014	2020-03-30	Europe / Netherlands / Noord-Holland / Katwoude	Environment			unknown	unknown	unknown		Original	Wastewater		B.1.1.33	GR	(Spike_E156Q,NSP3_A1766V,NSP3_E324K,N_R203K,NS8_A65V,N_G204R,NSP12_P323L,Spike_D614G,NS6_I33T,NSP6_L37F,N_I292T)
650	hCoV-19/env/Netherlands/NH-92722-N/2020	EPI_ISL_549015	2020-03-30	Europe / Netherlands / Noord-Holland / Katwoude	Environment			unknown	unknown	unknown		Original	Wastewater		B.1.1.33	GR	(N_R203K,N_G204R,NSP12_P323L,Spike_D614G,NS6_I33T,N_I292T)
651	hCoV-19/env/Netherlands/NH-92852-I/2020	EPI_ISL_549016	2020-04-01	Europe / Netherlands / Noord-Holland / Amsterdam West	Environment			unknown	unknown	unknown		Original	Wastewater		None	O	(NSP12_P323L,NS6_I33T)
652	hCoV-19/env/Netherlands/NH-93822-N/2020	EPI_ISL_549017	2020-04-09	Europe / Netherlands / Noord-Holland / Amsterdam West	Environment			unknown	unknown	unknown		Original	Wastewater		B.1.1	GR	(NSP12_Y770stop,NSP4_G196D,NSP14_K165N,N_R203K,M_N43D,M_G157R,N_G204R,NS3_M260L,NSP12_P323L,NSP4_I140M,Spike_D614G,Spike_I1018T,NSP13_N116D,N_I292T)
653	hCoV-19/env/Netherlands/NH-93823-N/2020	EPI_ISL_549018	2020-04-09	Europe / Netherlands / Noord-Holland / Schiphol	Environment			unknown	unknown	unknown		Original	Wastewater		B.1.1	GR	(Spike_D745N,NSP3_K1624R,NSP14_F217L,Spike_F1062S,NS8_Y42H,NSP15_I327V,N_R203K,NSP3_A1133T,NSP6_K111R,NSP6_F42S,N_G204R,NS8_I9T,NSP6_V84A,NSP2_K335E,NSP12_P323L,NSP2_K347E,Spike_D614G,NSP16_N29D,Spike_S975G,N_I292T)
654	hCoV-19/env/Netherlands/NH-93950-N/2020	EPI_ISL_549019	2020-04-15	Europe / Netherlands / Noord-Holland / Wervershoof	Environment			unknown	unknown	unknown		Original	Wastewater		B.1.1	GR	(NSP4_N480D,NSP13_K131E,N_R203K,NSP5_E47G,N_G204R,NSP12_D608B,N_S79N,NSP2_K557R,NSP3_V1201A,NSP4_W392R,NSP12_P323L,Spike_D614G,NSP2_K312E,N_F314L,N_I292T)
655	hCoV-19/env/Netherlands/NH-94334-N/2020	EPI_ISL_549020	2020-04-21	Europe / Netherlands / Noord-Holland / Amsterdam West	Environment			unknown	unknown	unknown		Original	Wastewater		B.1.1	GR	(NSP2_P181S,NSP5_Y237H,NSP2_K82E,M_R198C,NSP2_E172K,N_R203K,N_G204R,NSP2_K636N,NSP2_S99P,NSP12_P323L,Spike_D614G,NSP3_N1860B,NSP3_I1239L)
656	hCoV-19/env/Netherlands/UT-92849-N/2020	EPI_ISL_549021	2020-04-01	Europe / Netherlands / Utrecht	Environment			unknown	unknown	unknown		Original	Wastewater		B.1.1.372	G	(NSP12_T462P,NSP15_I63V,NS8_D113B,NSP2_N250K,NSP12_P323L,NSP8_L184H,Spike_D614G,NS6_I33T,NSP14_V421A)
657	hCoV-19/env/Netherlands/ZH-92965-I/2020	EPI_ISL_549022	2020-04-02	Europe / Netherlands / South Holland / Delft	Environment			unknown	unknown	unknown		Original	Wastewater		B.1	GR	(NSP12_P505L,NSP6_W31stop,N_R185H,N_R203K,N_G204R,NSP5_C300R,NSP12_I562T,NSP12_P323L,Spike_D614G,Spike_C131stop)
658	hCoV-19/env/Netherlands/ZH-93825-I/2020	EPI_ISL_549023	2020-04-08	Europe / Netherlands / South Holland / Delft	Environment			unknown	unknown	unknown		Original	Wastewater		B.1.1.33	GR	(NSP2_P181S,N_T265A,N_R203K,NS7a_F54S,N_G204R,NSP2_F368L,N_G124S,NSP12_P323L,Spike_D614G,NSP1_E87G,NS6_I33T,NS8_P30L)
659	hCoV-19/env/Bangladesh/JUST-M9-01e/2020	EPI_ISL_576396	2020-09-25	Asia / Bangladesh / Khulna / Doulotpur	Environment	Grocery shop		unknown	unknown	unknown		Original	Currency		B.1.1	G	(Spike_H69del,NS8_Q27stop,NSP3_T183I,NSP7_M3I,NSP3_A890D,NSP6_G107del,NS8_K68stop,NSP6_S106del,NSP12_A185S,NSP6_F108del,Spike_V70del,Spike_N501Y,NSP3_I1412T,NS8_R52I,NSP12_P323L,Spike_D614G,Spike_Y144del,Spike_S982A)
660	hCoV-19/env/Bangladesh/JUST-M4-02/2020	EPI_ISL_583535	2020-08-05	Asia / Bangladesh / Khulna	Environment	Moylapota		unknown	unknown	unknown		Original	Currency		B.1.1.7	GRY	(Spike_H69del,NS8_Q27stop,NSP3_T183I,Spike_T716I,NS8_K68stop,NSP6_S106del,N_R203K,Spike_A570D,Spike_N501Y,NSP3_I1412T,NS8_R52I,Spike_P681H,Spike_Y144del,Spike_A688V,NSP3_A1736V,NSP6_G107del,NSP3_A890D,Spike_D1118H,NSP6_F108del,NS8_Y73C,N_G204P,Spike_V70del,NSP12_P323L,Spike_D614G,N_D3L,Spike_S982A,N_S235F)
661	hCoV-19/env/Bangladesh/JUST-M4-12/2020	EPI_ISL_583536	2020-08-16	Asia / Bangladesh / Khulna	Environment	Doratana, Jashore		unknown	unknown	unknown		Original	Currency		B.1.1.7	GR	(NS8_Q27stop,NSP3_T183I,NSP3_A890D,Spike_T716I,NS8_K68stop,N_R203K,Spike_A570D,Spike_D1118H,NS8_Y73C,N_G204P,Spike_N501Y,NS8_R52I,NSP12_P323L,Spike_P681H,Spike_D614G,Spike_S982A,N_S235F)
662	hCoV-19/env/Bangladesh/JUST-M5-28/2020	EPI_ISL_583537	2020-08-23	Asia / Bangladesh / Khulna	Environment	Jashore		unknown	unknown	unknown		Original	Currency		B.1.1.7	GR	(NS8_Q27stop,NSP3_T183I,NSP3_A890D,NSP6_G107del,NS8_K68stop,NSP6_S106del,N_R203K,NSP6_F108del,NS8_Y73C,N_D3E,N_G204P,Spike_N501Y,NSP2_K239Q,NSP3_I1412T,NS8_R52I,NSP12_P323L,Spike_Y144del,Spike_S98F,N_S235F)
663	hCoV-19/env/Bangladesh/JUST-M5-42/2020	EPI_ISL_583538	2020-08-23	Asia / Bangladesh / Khulna	Environment	Jashore		unknown	unknown	unknown		Original	Currency		B.1	GR	(NSP3_A890D,Spike_T716I,NS8_K68stop,N_R203K,NS8_Y73C,N_G204R,Spike_N501Y,NS8_R52I,NSP12_P323L,Spike_P681H,Spike_D614G,Spike_S982A,N_S235F)
664	hCoV-19/env/Bangladesh/JUST-M5-44/2020	EPI_ISL_583539	2020-08-23	Asia / Bangladesh / Khulna	Environment	Jashore		unknown	unknown	unknown		Original	Currency		B.1.1.7	GR	(NS8_Q27stop,NSP6_G107del,Spike_T716I,NS8_K68stop,NSP6_S106del,N_R203K,Spike_A570D,NSP6_F108del,NS8_Y73C,N_G204P,Spike_N501Y,NS8_R52I,NSP12_P323L,Spike_D614G,N_S235F,N_D3H)
665	hCoV-19/env/Bangladesh/JUST-M6-04/2020	EPI_ISL_583540	2020-08-29	Asia / Bangladesh / Khulna	Environment	Heras market		unknown	unknown	unknown		Original	Currency		B.1.1.7	GRY	(Spike_H69del,NS8_Q27stop,NSP3_T183I,NSP3_A890D,Spike_T716I,NS8_K68stop,N_R203K,Spike_A570D,Spike_D1118H,NS8_Y73C,N_G204P,Spike_V70del,Spike_N501Y,NSP3_I1412T,NS8_R52I,NSP12_P323L,Spike_P681H,Spike_D614G,Spike_Y144del,N_D3L,Spike_S982A,N_S235F)
666	hCoV-19/env/Bangladesh/JUST-M6-06/2020	EPI_ISL_583541	2020-08-29	Asia / Bangladesh / Khulna	Environment	Heras market		unknown	unknown	unknown		Original	Currency		B.1.1.7	GR	(N_Q229H,Spike_H69del,NS8_Q27stop,NS8_K68stop,NS8_Q18stop,NSP6_S106del,N_R203K,Spike_A570D,E_V62F,Spike_T716V,NS8_R52I,Spike_P681H,N_M101I,NSP6_G107del,NSP3_A890D,Spike_D1118H,NSP6_F108del,NS8_Y73C,N_G204P,Spike_V70del,NSP12_P323L,Spike_D614G,N_D3L,Spike_S982A,N_S235F)
667	hCoV-19/env/Bangladesh/JUST-M6-19/2020	EPI_ISL_583542	2020-08-29	Asia / Bangladesh / Khulna	Environment	Sonadanga		unknown	unknown	unknown		Original	Currency		B.1.1.7	GRY	(Spike_H69del,NS8_Q27stop,NSP3_T183I,Spike_T716I,NS8_K68stop,NSP6_S106del,N_R203K,Spike_A570D,Spike_N501Y,NSP3_I1412T,NS8_R52I,Spike_P681H,Spike_Y144del,NSP6_G107del,NSP3_A890D,Spike_D1118H,NSP6_F108del,NS8_Y73C,N_G204P,Spike_V70del,NSP12_P323L,Spike_D614G,N_D3L,Spike_S982A,N_S235F)
668	hCoV-19/env/Bangladesh/JUST-M7-34/2020	EPI_ISL_583543	2020-09-22	Asia / Bangladesh / Khulna	Environment	Palbari, Jashore		unknown	unknown	unknown		Original	Currency		B.1.1.7	GRY	(Spike_H69del,NS8_Q27stop,NSP3_T183I,Spike_T716I,NSP6_S106del,N_R203K,Spike_A570D,Spike_N501Y,NSP3_I1412T,NS8_R52I,Spike_P681H,Spike_Y144del,NSP6_G107del,NSP3_A890D,Spike_D1118H,NSP6_F108del,NS8_Y73C,N_G204R,Spike_V70del,NSP12_P323L,Spike_D614G,N_D3L,Spike_S982A,N_S235F)
669	hCoV-19/env/Bangladesh/JUST-M7-39/2020	EPI_ISL_583544	2020-09-22	Asia / Bangladesh / Khulna	Environment	Jashore		unknown	unknown	unknown		Original	Currency		B.1.1.7	GRY	(NSP2_N280Y,NS8_Q27stop,NSP3_T183I,NS8_K68stop,N_R203K,Spike_A570D,Spike_D1118H,NSP3_E522G,NS8_Y73C,N_G204R,Spike_G548C,Spike_N501Y,NS8_R52I,Spike_D614G,N_D3L,Spike_S982A,N_S235F)
670	hCoV-19/env/Bangladesh/JUST-M7-43/2020	EPI_ISL_583545	2020-09-22	Asia / Bangladesh / Khulna	Environment	Jashore		unknown	unknown	unknown		Original	Currency		B.1.1.7	GRY	(Spike_H69del,NS8_Q27stop,NSP3_T183I,Spike_T716I,NS8_K68stop,NSP6_S106del,N_R203K,Spike_A570D,Spike_N501Y,NSP3_I1412T,NS8_R52I,Spike_P681H,Spike_Y144del,NSP6_G107del,NSP3_A890D,Spike_D1118H,NSP6_F108del,NS8_Y73C,N_G204P,Spike_V70del,NSP12_P323L,Spike_D614G,N_D3L,Spike_S982A,N_S235F)
671	hCoV-19/env/Bangladesh/JUST-M7-44/2020	EPI_ISL_583546	2020-09-22	Asia / Bangladesh / Khulna	Environment	Jashore		unknown	unknown	unknown		Original	Currency		B.1.1.7	GR	(NS8_Q27stop,NSP3_A890D,N_R203K,Spike_D1118H,N_G204R,NSP16_V96A,NSP3_L1035F,NS8_R52I,NSP12_P323L,NSP12_K91E,Spike_S982A)
672	hCoV-19/env/Bangladesh/JUST-M7-47/2020	EPI_ISL_583547	2020-09-22	Asia / Bangladesh / Khulna	Environment	Jashore		unknown	unknown	unknown		Original	Currency		B.1.1	GR	(NS8_Q27stop,NSP3_T183I,NSP3_A890D,NSP6_G107del,NS8_K68stop,NSP6_S106del,N_R203K,Spike_A570D,Spike_D1118H,NSP6_F108del,NS8_Y73C,NSP5_D263E,N_G204P,NS8_R52I,NSP12_P323L,Spike_D614G,Spike_S982A,N_S235F)
673	hCoV-19/env/Bangladesh/JUST-M7-48/2020	EPI_ISL_583548	2020-09-22	Asia / Bangladesh / Khulna	Environment	Jashore		unknown	unknown	unknown		Original	Currency		B.1.1.7	GRY	(Spike_H69del,NS8_Q27stop,NSP6_S173del,NS8_K68stop,NSP6_V179del,NSP6_S106del,N_R203K,Spike_A570D,NSP6_T180del,Spike_N501Y,Spike_T716V,NSP3_I1412T,NS8_R52I,Spike_P681H,Spike_Y144del,NSP6_G177del,NSP6_Y175del,NSP3_H446Y,NSP6_S176del,NSP3_A890D,NSP6_G107del,NSP6_V178del,NSP6_N174del,Spike_D1118H,NSP6_F108del,NS8_Y73C,N_G204P,Spike_V70del,NSP12_P323L,Spike_D614G,N_D3L,Spike_S982A,NSP6_T172del,N_S235F)
674	hCoV-19/env/Bangladesh/JUST-M7-53/2020	EPI_ISL_583549	2020-09-22	Asia / Bangladesh / Khulna	Environment	Jashore		unknown	unknown	unknown		Original	Currency		B.1.1.7	GR	(N_R385K,NS8_Q27stop,NSP7_M3I,NS8_K68stop,NS8_Q18stop,N_R203K,N_G204P,Spike_N501Y,NS8_R52I,NSP12_P323L,N_A376T,N_S235F)
675	hCoV-19/env/Bangladesh/JUST-M7-54/2020	EPI_ISL_583550	2020-09-22	Asia / Bangladesh / Khulna	Environment	Jashore		unknown	unknown	unknown		Original	Currency		B.1.258	G	(Spike_A570D,N_Q7R,NSP12_P323L,Spike_D614G,N_S235F)
676	hCoV-19/env/Bangladesh/JUST-M8-35/2020	EPI_ISL_583551	2020-09-24	Asia / Bangladesh / Khulna	Environment	Ambottola (Jashore)		unknown	unknown	unknown		Original	Currency		B.1.1.7	GR	(NS8_Q27stop,NSP3_T183I,NSP3_A890D,NSP6_G107del,Spike_T716I,NS8_K68stop,NSP6_S106del,N_R203K,Spike_A570D,NSP6_F108del,NS8_Y73C,NS8_R52I,NSP12_P323L,Spike_P681H,Spike_D614G,N_D3L,Spike_S982A,N_S235F)
677	hCoV-19/env/Bangladesh/JUST-M8-37/2020	EPI_ISL_583552	2020-09-24	Asia / Bangladesh / Khulna	Environment	Ambottola (Jashore)		unknown	unknown	unknown		Original	Currency		B.1.1.7	GRY	(Spike_H69del,NS8_Q27stop,NSP3_T183I,NSP6_G107del,NS8_K68stop,NSP6_S106del,N_R203K,Spike_A570D,Spike_D1118H,NSP6_F108del,NS8_Y73C,N_G204P,Spike_V70del,Spike_N501Y,Spike_T716V,NS8_R52I,NSP12_P323L,Spike_P681H,Spike_D614G,Spike_Y144del,N_D3L,Spike_S982A)
678	hCoV-19/env/Bangladesh/JUST-M8-44/2020	EPI_ISL_583553	2020-09-24	Asia / Bangladesh / Khulna	Environment	Jashore		unknown	unknown	unknown		Original	Currency		B.1.1.7	GRY	(Spike_H69del,NS8_Q27stop,NSP3_T183I,Spike_T716I,NSP6_S106del,N_R203K,Spike_A570D,Spike_N501Y,NS8_R52I,Spike_P681H,Spike_Y144del,NSP6_G107del,NSP3_A890D,Spike_D1118H,NSP6_F108del,NS8_Y73C,N_G204P,Spike_V70del,NSP12_P323L,Spike_D614G,N_D3L,Spike_S982A,N_S235F)
679	hCoV-19/env/Bangladesh/JUST-M9-05/2020	EPI_ISL_583554	2020-09-25	Asia / Bangladesh / Khulna	Environment	Daulatpur		unknown	unknown	unknown		Original	Currency		B.1.1.7	GRY	(Spike_H69del,NS8_Q27stop,NSP3_T183I,Spike_T716I,N_R203K,Spike_A570D,NS8_Y73C,N_G204R,Spike_V70del,Spike_N501Y,NS8_R52I,Spike_P681H,Spike_D614G,Spike_Y144del,N_D3L,N_S235F)
680	hCoV-19/env/Bangladesh/JUST-M9-26/2020	EPI_ISL_583555	2020-09-25	Asia / Bangladesh / Khulna	Environment	Gollamari		unknown	unknown	unknown		Original	Currency		B.1.1.7	GR	(NS8_Q27stop,NSP6_G107del,Spike_T716I,NSP6_S106del,N_R203K,Spike_A570D,Spike_D1118H,NSP6_F108del,NS8_Y73C,N_G204R,NSP10_Q65stop,Spike_N501Y,NSP3_I1412T,NS8_R52I,NSP12_P323L,Spike_P681H,Spike_D614G,N_D3L,Spike_S982A,N_S235F)
681	hCoV-19/env/Bangladesh/JUST-M9-27/2020	EPI_ISL_583556	2020-09-25	Asia / Bangladesh / Khulna	Environment	Gollamari		unknown	unknown	unknown		Original	Currency		B.1.177	G	(NSP2_L550F,Spike_H69del,NS8_V99L,Spike_V70del,NSP12_P323L,Spike_D614G)
682	hCoV-19/env/Qingdao/IVDC-03-10/2020	EPI_ISL_591272	2020-09-24	Asia / China / Shandong / Qingdao	Environment			NA	n/a	NA		Original	Outer packaging of cold chain products		B.1.1.7	GRY	(Spike_H69del,NS8_Q27stop,NSP3_A890D,NSP6_G107del,Spike_T716I,NSP6_S106del,N_R203K,Spike_A570D,Spike_D1118H,NSP6_F108del,NS8_Y73C,N_D3E,Spike_V70del,Spike_N501Y,NS8_R52I,NSP12_P323L,Spike_P681H,Spike_D614G,Spike_Y144del,Spike_S982A)
683	hCoV-19/env/Qingdao/IVDC-04-10/2020	EPI_ISL_591273	2020-09-24	Asia / China / Shandong / Qingdao	Environment			NA	n/a	NA		Original	Outer packaging of cold chain products		B.1	G	(NSP6_G107del,NSP6_S106del,Spike_A570D,NSP6_F108del,NSP12_P323L,Spike_D614G)
684	hCoV-19/env/Qingdao/IVDC-05-10/2020	EPI_ISL_591274	2020-09-24	Asia / China / Shandong / Qingdao	Environment			NA	n/a	NA		Original	Outer packaging of cold chain products		B.1.1.7	GR	(NS8_Q27stop,NSP3_T183I,NSP3_A890D,NSP6_G107del,Spike_T716I,NS8_K68stop,NSP6_S106del,N_R203K,Spike_A570D,Spike_D1118H,NSP6_F108del,NS8_Y73C,N_G204R,Spike_N501Y,NSP3_I1412T,NS8_R52I,NSP12_P323L,Spike_P681H,Spike_D614G,N_D3L,Spike_S982A,N_S235F)
685	hCoV-19/env/Qingdao/IVDC-06-10/2020	EPI_ISL_591275	2020-09-24	Asia / China / Shandong / Qingdao	Environment			NA	n/a	NA		Original	Outer packaging of cold chain products		B.1.1.7	GRY	(Spike_H69del,NS8_Q27stop,NSP3_T183I,Spike_T716I,NS8_K68stop,NSP6_S106del,N_R203K,Spike_A570D,Spike_N501Y,NSP3_I1412T,NS8_R52I,Spike_P681H,Spike_Y144del,NSP6_G107del,NSP3_A890D,Spike_D1118H,NSP6_F108del,NS8_Y73C,N_D3E,N_G204P,Spike_V70del,NSP12_P323L,Spike_D614G,Spike_S982A,N_S235F)
686	hCoV-19/env/Qingdao/IVDC-07-10/2020	EPI_ISL_591276	2020-09-24	Asia / China / Shandong / Qingdao	Environment			NA	n/a	NA		Original	Outer packaging of cold chain products		B.1.1.7	GRY	(Spike_H69del,NS8_Q27stop,NSP3_T183I,Spike_T716I,NSP6_S106del,N_R203K,Spike_A570D,Spike_N501Y,NSP3_I1412T,NS8_R52I,Spike_P681H,Spike_Y144del,NSP6_G107del,NSP3_A890D,Spike_D1118H,NSP6_F108del,NS8_Y73C,N_G204R,Spike_V70del,NSP12_P323L,Spike_D614G,N_D3L,Spike_S982A,N_S235F)
687	hCoV-19/env/Qingdao/IVDC-08-10/2020	EPI_ISL_591277	2020-09-24	Asia / China / Shandong / Qingdao	Environment			NA	n/a	NA		Original	Outer packaging of cold chain products		B.1.1	GR	(Spike_V772I,N_R203K,NS8_Y73C,NSP13_K460R,N_G204R,NSP6_T17I,Spike_D614G,N_D3L,N_S235F)
688	hCoV-19/env/Qingdao/IVDC-09-10/2020	EPI_ISL_591278	2020-09-24	Asia / China / Shandong / Qingdao	Environment			NA	n/a	NA		Original	Outer packaging of cold chain products		B.1.1.7	GRY	(Spike_H69del,NS8_Q27stop,NSP3_T183I,NSP6_G107del,Spike_T716I,NS8_K68stop,NSP6_S106del,N_R203K,Spike_A570D,Spike_D1118H,NSP6_F108del,NS8_Y73C,N_G204P,Spike_V70del,Spike_N501Y,NS8_R52I,NSP12_P323L,Spike_P681H,Spike_D614G,Spike_Y144del,Spike_S982A,N_S235F)
689	hCoV-19/env/Qingdao/IVDC-010-10/2020	EPI_ISL_591279	2020-09-27	Asia / China / Shandong / Qingdao	Environment			NA	n/a	NA		Original	Outer packaging of cold chain products		B.1.1.7	O	(Spike_H69del,NS8_Q27stop,NSP6_G107del,NS8_K68stop,NSP6_S106del,NSP6_F108del,NS8_Y73C,Spike_V70del,Spike_N501Y,NSP3_I1412T,NS8_R52I,Spike_Y144del,N_D3L,E_A36S)
690	hCoV-19/env/Qingdao/IVDC-011-10/2020	EPI_ISL_591280	2020-10-07	Asia / China / Shandong / Qingdao	Environment			NA	n/a	NA		Vero C2	Outer packaging of cold chain products		B.1.1.7	GR	(NS8_Q27stop,NSP3_T183I,NSP3_A890D,NSP6_G107del,Spike_T716I,NS8_K68stop,NSP6_S106del,N_R203K,Spike_A570D,Spike_D1118H,NSP6_F108del,NS8_Y73C,N_G204P,Spike_N501Y,NSP3_I1412T,NS8_R52I,NSP12_P323L,Spike_P681H,Spike_D614G,N_D3L,Spike_S982A,N_S235F)
691	hCoV-19/env/Hong Kong/VN20001008/2020	EPI_ISL_733568	2020-12-10	Asia / Hong Kong	Environment			NA	NA	NA		Original	Wastewater		B.1	G	(NSP14_A1S,Spike_D614G)
692	hCoV-19/env/Chile/ECR80/2020	EPI_ISL_804009	2020-08-18	South America / Chile / Region Metropolitana de Santiago / Quilicura	Environment			unknown	unknown	unknown		Original	Wastewater		B.1.1.7	GRY	(NS7b_L32F,NS8_Q27stop,NSP6_G107del,NSP6_S106del,N_R203K,NSP5_T21I,Spike_A570D,NSP6_F108del,NS8_Y73C,NSP14_L366F,N_G204R,Spike_V70del,Spike_N501Y,NSP3_I1412T,NS8_R52I,NSP12_P323L,Spike_D614G,Spike_Y144del,N_D3L,Spike_S71del,N_S235F)
693	hCoV-19/env/Chile/ECR85/2020	EPI_ISL_804010	2020-08-18	South America / Chile / Region Metropolitana de Santiago / Maipu	Environment			unknown	unknown	unknown		Original	Wastewater		B.1.1.7	GR	(NS8_Q27stop,NSP3_A890D,NSP6_G107del,NSP6_S106del,N_R203K,Spike_A570D,NSP6_F108del,NS8_Y73C,N_G204R,Spike_N501Y,NS8_R52I,Spike_D614G,N_D3L,N_S235F)
694	hCoV-19/env/Chile/ECR97/2020	EPI_ISL_804011	2020-08-21	South America / Chile / Region Metropolitana de Santiago / Maipu	Environment			unknown	unknown	unknown		Original	Wastewater		B.1.1.7	GRY	(Spike_H69del,NS8_Q27stop,NSP3_T183I,Spike_T716I,NSP6_S106del,N_R203K,Spike_A570D,Spike_N501Y,NSP3_I1412T,NS8_R52I,Spike_P681H,Spike_Y144del,NSP6_G107del,NSP3_A890D,Spike_D1118H,NSP6_F108del,NS8_Y73C,N_G204R,Spike_V70del,NSP12_P323L,Spike_D614G,NSP3_S1813F,N_D3L,Spike_S982A,N_S235F)
695	hCoV-19/env/Chile/ECR98/2020	EPI_ISL_804012	2020-08-21	South America / Chile / Region Metropolitana de Santiago / Padre Hurtado	Environment			unknown	unknown	unknown		Original	Wastewater		B.1.1.7	GRY	(NS8_Q27stop,NSP6_G107del,NS8_K68stop,NSP6_S106del,N_R203K,Spike_A570D,NSP6_F108del,NS8_Y73C,N_G204R,Spike_N501Y,NS8_R52I,Spike_D614G,N_D3L,N_S235F)
696	hCoV-19/env/Chile/ECR105/2020	EPI_ISL_804013	2020-08-25	South America / Chile / Region Metropolitana de Santiago / Quilicura	Environment			unknown	unknown	unknown		Original	Wastewater		B.1.1.7	G	(Spike_H69del,NS8_Q27stop,Spike_T716I,NS8_K68stop,NSP6_S106del,N_R203K,Spike_A570D,Spike_N501Y,NS8_R52I,Spike_P681H,Spike_Y144del,NS7a_F63del,NSP6_G107del,NSP6_F108del,NS3_Q57H,NS8_Y73C,N_G204P,Spike_V70del,NS7a_Q62H,NSP12_P323L,Spike_D614G,N_D3L,N_S235F)
697	hCoV-19/env/Chile/ECR110/2020	EPI_ISL_804014	2020-08-25	South America / Chile / Region Metropolitana de Santiago / Padre Hurtado	Environment			unknown	unknown	unknown		Original	Wastewater		B.1.1.7	GRY	(Spike_H69del,NS8_Q27stop,NSP3_T183I,Spike_T716I,NS8_K68stop,NSP6_S106del,N_R203K,Spike_A570D,Spike_N501Y,NSP3_I1412T,NS8_R52I,Spike_P681H,Spike_Y144del,NSP6_G107del,NSP3_A890D,Spike_D1118H,NSP6_F108del,NS8_Y73C,N_G204R,Spike_V70del,NSP12_P323L,Spike_D614G,N_D3L,Spike_S982A,N_S235F)
698	hCoV-19/env/Chile/ECR115/2020	EPI_ISL_804015	2020-08-28	South America / Chile / Region Metropolitana de Santiago / Colina	Environment			unknown	unknown	unknown		Original	Wastewater		B.1.1.7	GRY	(Spike_H69del,NS8_Q27stop,NSP3_T183I,Spike_T716I,NS8_K68stop,NSP6_S106del,N_R203K,Spike_A570D,Spike_N501Y,NSP3_I1412T,NS8_R52I,Spike_P681H,Spike_Y144del,NSP6_G107del,NSP3_A890D,Spike_D1118H,NSP6_F108del,NS8_Y73C,N_G204R,N_D3E,Spike_V70del,NSP12_P323L,Spike_D614G,Spike_S982A,N_S235F)
699	hCoV-19/env/Austria/CeMM1446/2020	EPI_ISL_853718	2020-10-19	Europe / Austria / Salzburg	Environment	Sewage treatment plant for Bischofshofen, Goldegg, Kleinarl, Pfarrwerfen, Sankt Johann im Pongau, Sankt Veit im Pongau, Schwarzach im Pongau, Wagrain, Werfenweng		unknown	unknown	unknown		Original	Sewage		B.1.1.7	GRY	(Spike_H69del,NS8_Q27stop,NSP3_T183I,Spike_T716I,NS8_K68stop,NSP6_S106del,N_R203K,Spike_A570D,Spike_N501Y,NSP3_I1412T,NS8_R52I,Spike_P681H,Spike_Y144del,NSP6_G107del,NSP3_A890D,Spike_D1118H,NSP6_F108del,NS8_Y73C,N_G204P,Spike_V70del,NSP12_P323L,Spike_D614G,N_D3L,Spike_S982A,N_S235F)
700	hCoV-19/env/Austria/CeMM1465/2020	EPI_ISL_853719	2020-10-25	Europe / Austria / Salzburg	Environment	Sewage treatment plant for Salzburg, Anif, Anthering, Bergheim, Elixhausen, Elsbethen, Eugendorf, Gr√∂dig, Hallwang, Koppl, Puch bei Hallein, Wals-Siezenheim		unknown	unknown	unknown		Original	Sewage		B.1.1	GR	(NS8_Q27stop,Spike_S477N,NSP3_A890D,NSP6_G107del,NSP6_S106del,N_R203K,Spike_A570D,NSP1_L92P,NSP6_F108del,NS8_Y73C,N_G204P,NSP3_I1412T,NS8_R52I,NSP12_P323L,Spike_D614G,N_D3L,Spike_S982A,N_S235F)
701	hCoV-19/env/Austria/CeMM1452/2020	EPI_ISL_853720	2020-10-18	Europe / Austria / Vorarlberg	Environment	Sewage treatment plant for Bregenz, Kennelbach, Lochau		unknown	unknown	unknown		Original	Sewage		B.1.1.7	GRY	(Spike_H69del,NS8_Q27stop,NSP3_T183I,Spike_T716I,NS8_K68stop,NSP6_S106del,N_R203K,Spike_A570D,Spike_N501Y,NSP3_I1412T,NS8_R52I,Spike_P681H,Spike_Y144del,NSP6_G107del,NSP3_A890D,Spike_D1118H,NSP6_F108del,NS8_Y73C,N_G204R,Spike_V70del,NSP12_P323L,Spike_D614G,N_D3L,Spike_S982A,N_S235F)
702	hCoV-19/env/Austria/CeMM2219/2020	EPI_ISL_853722	2020-12-28	Europe / Austria / Salzburg	Environment	Sewage treatment plant for Leogang, Maishofen, Maria Alm am Steinernen Meer, Saalfelden am Steinernen Meer, Viehhofen		unknown	unknown	unknown		Original	Sewage		B.1.1.7	GRY	(Spike_H69del,NS8_Q27stop,NSP3_T183I,Spike_T716I,NSP6_S106del,N_R203K,Spike_A570D,Spike_N501Y,NSP3_I1412T,NS8_R52I,Spike_P681H,Spike_Y144del,NSP6_G107del,NSP3_A890D,Spike_D1118H,NSP6_F108del,NS8_Y73C,N_G204R,Spike_V70del,NSP12_P323L,Spike_D614G,N_D3L,Spike_S982A,N_S235F)
703	hCoV-19/env/Austria/CeMM2022/2020	EPI_ISL_853723	2020-11-29	Europe / Austria / Vienna	Environment			unknown	unknown	unknown		Original	Sewage		B.1.1.7	GRY	(Spike_H69del,NS8_Q27stop,NSP3_T183I,Spike_T716I,NS8_K68stop,NSP6_S106del,N_R203K,Spike_A570D,Spike_N501Y,NSP3_I1412T,NS8_R52I,Spike_P681H,Spike_Y144del,NSP6_G107del,NSP3_A890D,Spike_D1118H,NSP6_F108del,NS8_Y73C,N_G204R,Spike_V70del,NSP12_P323L,Spike_D614G,N_D3L,Spike_S982A,N_S235F)
704	hCoV-19/env/Austria/CeMM2224/2020	EPI_ISL_853724	2020-12-20	Europe / Austria / Salzburg	Environment	Sewage treatment plant for Salzburg, Anif, Anthering, Bergheim, Elixhausen, Elsbethen, Eugendorf, Gr√∂dig, Hallwang, Koppl, Puch bei Hallein, Wals-Siezenheim		unknown	unknown	unknown		Original	Sewage		B.1.1.7	GRY	(Spike_H69del,NS8_Q27stop,NSP3_T183I,Spike_T716I,NS8_K68stop,NSP6_S106del,N_R203K,Spike_A570D,Spike_N501Y,NSP3_I1412T,NS8_R52I,Spike_P681H,Spike_Y144del,NSP6_G107del,NSP3_A890D,NSP15_I107V,Spike_D1118H,NSP6_F108del,NS8_Y73C,N_D3E,Spike_V70del,NSP12_P323L,Spike_D614G,Spike_S982A,N_S235F)
705	hCoV-19/env/Austria/CeMM2232/2020	EPI_ISL_853725	2020-12-14	Europe / Austria / Carinthia	Environment	Sewage treatment plant for Hohenems, Altach, G√∂tzis, Koblach, M√§der		unknown	unknown	unknown		Original	Sewage		B.1.1.7	GR	(NS8_Q27stop,NSP3_A890D,NSP6_G107del,Spike_T716I,NS8_K68stop,NSP6_S106del,N_R203K,NSP5_T21I,Spike_A570D,Spike_D1118H,NSP6_F108del,NS8_Y73C,N_G204R,NS8_R52I,Spike_P681H,Spike_D614G,N_D3L,Spike_S982A,N_S235F)
706	hCoV-19/env/Austria/CeMM2233/2020	EPI_ISL_853726	2020-12-20	Europe / Austria / Carinthia	Environment	Sewage treatment plant for Hohenems, Altach, G√∂tzis, Koblach, M√§der		unknown	unknown	unknown		Original	Sewage		B.1.1.7	GRY	(Spike_H69del,NS8_Q27stop,NSP3_T183I,Spike_T716I,NS8_K68stop,NSP6_S106del,N_R203K,Spike_A570D,Spike_N501Y,NSP3_I1412T,NS8_R52I,Spike_P681H,Spike_Y144del,NSP6_G107del,NSP3_A890D,Spike_D1118H,NSP6_F108del,NS8_Y73C,N_G204R,Spike_V70del,NSP12_P323L,Spike_D614G,N_D3L,Spike_S982A,N_S235F)
707	hCoV-19/env/Austria/CeMM2234/2021	EPI_ISL_853727	2021-01-02	Europe / Austria / Carinthia	Environment	Sewage treatment plant for Hohenems, Altach, G√∂tzis, Koblach, M√§der		unknown	unknown	unknown		Original	Sewage		B.1.1.7	GRY	(Spike_H69del,NS8_Q27stop,NSP3_T183I,Spike_T716I,NSP6_S106del,N_R203K,Spike_A570D,Spike_N501Y,NS8_R52I,Spike_P681H,Spike_Y144del,NSP6_G107del,Spike_D1118H,NSP6_F108del,NS8_Y73C,N_G204R,Spike_V70del,Spike_P272H,NSP12_P323L,NSP5_K90R,Spike_D614G,N_D3L,Spike_S982A,N_S235F)
708	hCoV-19/env/Austria/CeMM1448/2020	EPI_ISL_853728	2020-10-29	Europe / Austria / Salzburg	Environment	Sewage treatment plant for Golling an der Salzach, Kuchl, Sankt Koloman, Scheffau am Tennengebirge		unknown	unknown	unknown		Original	Sewage		B.1.1.7	GRY	(Spike_H69del,NS8_Q27stop,NSP3_T183I,Spike_T716I,NSP6_S106del,N_R203K,Spike_A570D,Spike_N501Y,NSP3_I1412T,NS8_R52I,Spike_P681H,Spike_Y144del,NSP6_G107del,NSP3_A890D,Spike_D1118H,NSP6_F108del,NS8_Y73C,N_G204R,Spike_V70del,NSP12_P323L,Spike_D614G,N_D3L,Spike_S982A,N_S235F)
709	hCoV-19/env/Austria/CeMM1447/2020	EPI_ISL_853732	2020-10-18	Europe / Austria / Salzburg	Environment	Sewage treatment plant for Golling an der Salzach, Kuchl, Sankt Koloman, Scheffau am Tennengebirge		unknown	unknown	unknown		Original	Sewage		B.1.1.7	GRY	(Spike_H69del,NS8_Q27stop,NSP3_T183I,Spike_T716I,NS8_K68stop,NSP6_S106del,N_R203K,Spike_A570D,Spike_N501Y,NSP3_I1412T,NS8_R52I,Spike_P681H,Spike_Y144del,NSP6_G107del,NSP3_A890D,Spike_D1118H,NSP6_F108del,NS8_Y73C,N_G204R,Spike_V70del,NSP12_P323L,Spike_D614G,N_D3L,Spike_S982A,N_S235F)
710	hCoV-19/env/Austria/CeMM2210/2020	EPI_ISL_853739	2020-12-15	Europe / Austria / Carinthia	Environment	Sewage treatment plant for Velden am W√∂rther See, Wernberg, St. Jakob im Rosental		unknown	unknown	unknown		Original	Sewage		B.1.1.7	GRY	(NS8_Q27stop,NSP3_T183I,Spike_T716I,NS8_K68stop,NSP6_S106del,N_R203K,Spike_A570D,Spike_N501Y,NS8_R52I,Spike_P681H,NS7a_Y75H,NSP16_T35I,NSP6_G107del,NSP3_A890D,Spike_D1118H,NSP6_F108del,NS8_Y73C,N_G204P,NSP12_P323L,Spike_D614G,N_D3L,Spike_S982A,N_S235F)
711	hCoV-19/env/Austria/CeMM2226/2020	EPI_ISL_853740	2020-12-12	Europe / Austria / Salzburg	Environment	Sewage treatment plant for Golling an der Salzach, Kuchl, Sankt Koloman, Scheffau am Tennengebirge		unknown	unknown	unknown		Original	Sewage		B.1.1.7	GRY	(Spike_H69del,NS8_Q27stop,NSP3_T183I,NSP3_P447L,NSP6_S106del,N_R203K,Spike_N501Y,NSP3_I1412T,NS8_R52I,Spike_Y144del,NSP3_A890D,NSP6_G107del,Spike_D1118H,NSP6_F108del,NS8_Y73C,N_G204R,Spike_V70del,NSP12_P323L,Spike_D614G,NSP3_S1813F,N_D3L,Spike_S982A,N_S235F)
712	hCoV-19/env/Austria/CeMM2211/2020	EPI_ISL_853742	2020-12-29	Europe / Austria / Carinthia	Environment	Sewage treatment plant for Villach		unknown	unknown	unknown		Original	Sewage		B.1.1.7	GRY	(NSP2_E574K,Spike_H69del,NS8_Q27stop,NSP3_T183I,Spike_T716I,NSP6_S106del,N_R203K,Spike_A570D,Spike_N501Y,NSP3_I1412T,NS8_R52I,Spike_P681H,Spike_Y144del,N_T366I,NSP6_G107del,NSP3_A890D,NSP6_F108del,NS8_Y73C,N_G204R,Spike_V70del,NSP12_P323L,Spike_D614G,N_D3L,Spike_S982A,N_S235F)
713	hCoV-19/env/Austria/CeMM2225/2020	EPI_ISL_853743	2020-12-27	Europe / Austria / Salzburg	Environment	Sewage treatment plant for Salzburg, Anif, Anthering, Bergheim, Elixhausen, Elsbethen, Eugendorf, Gr√∂dig, Hallwang, Koppl, Puch bei Hallein, Wals-Siezenheim		unknown	unknown	unknown		Original	Sewage		B.1.1.7	GRY	(Spike_H69del,NS8_Q27stop,NSP3_T183I,Spike_T716I,NS8_K68stop,NSP6_S106del,N_R203K,Spike_A570D,Spike_N501Y,NSP3_I1412T,NS8_R52I,Spike_P681H,Spike_Y144del,NSP6_G107del,NSP3_A890D,Spike_D1118H,NSP6_F108del,NS8_Y73C,N_G204P,Spike_V70del,NSP12_P323L,Spike_D614G,N_D3L,Spike_S982A,N_S235F)
714	hCoV-19/env/Austria/CeMM2229/2020	EPI_ISL_853744	2020-12-15	Europe / Austria / Salzburg	Environment	Sewage treatment plant for Kaprun, Zell am See, Maishofen, Piesendorf		unknown	unknown	unknown		Original	Sewage		B.1.1.7	GRY	(Spike_H69del,NS8_Q27stop,NSP3_T183I,Spike_T716I,NS8_K68stop,NSP6_S106del,N_R203K,Spike_A570D,Spike_N501Y,NSP3_I1412T,NS8_R52I,Spike_P681H,Spike_Y144del,NSP3_A1736V,NSP6_G107del,NSP3_A890D,Spike_D1118H,NSP6_F108del,NS8_Y73C,N_G204P,Spike_V70del,NSP12_P323L,Spike_D614G,N_D3L,Spike_S982A,NSP6_L260P,NSP3_P822S,N_S235F)
715	hCoV-19/env/Austria/CeMM2230/2020	EPI_ISL_853745	2020-12-27	Europe / Austria / Salzburg	Environment	Sewage treatment plant for Kaprun, Zell am See, Maishofen, Piesendorf		unknown	unknown	unknown		Original	Sewage		B.1.1.7	GRY	(Spike_H69del,NS8_Q27stop,NSP3_T183I,Spike_T716I,NS8_K68stop,NSP6_S106del,N_R203K,Spike_A570D,M_M84I,Spike_N501Y,NSP3_I1412T,NS8_R52I,Spike_P681H,Spike_Y144del,NS7a_Y75H,NSP6_G107del,NSP3_A890D,Spike_D1118H,NSP6_F108del,NS8_Y73C,N_G204P,Spike_V70del,NSP12_P323L,Spike_D614G,N_D3L,Spike_S982A,N_S235F)
716	hCoV-19/env/Austria/CeMM2218/2020	EPI_ISL_853747	2020-12-15	Europe / Austria / Salzburg	Environment	Sewage treatment plant for Filzmoos, Eben im Pongau, H√ºttau, Sankt Martin am Tennengebirge		unknown	unknown	unknown		Original	Sewage		B.1.1.7	GR	(NSP6_G107del,Spike_T716I,NSP6_S106del,N_R203K,Spike_A570D,Spike_D1118H,NSP6_F108del,NS8_Y73C,N_G204P,NSP12_P323L,Spike_P681H,Spike_D614G,N_D3L,Spike_S982A,N_S235F)
717	hCoV-19/env/Austria/CeMM2222/2021	EPI_ISL_853748	2021-01-03	Europe / Austria / Salzburg	Environment	Sewage treatment plant for Bischofshofen, Goldegg, Kleinarl, Pfarrwerfen, Sankt Johann im Pongau, Sankt Veit im Pongau, Schwarzach im Pongau, Wagrain, Werfenweng		unknown	unknown	unknown		Original	Sewage		B.1.1.7	GRY	(Spike_H69del,NS8_Q27stop,NSP3_T183I,Spike_T716I,NS8_K68stop,NSP6_S106del,N_R203K,Spike_A570D,Spike_N501Y,NSP3_I1412T,NS8_R52I,Spike_P681H,Spike_Y144del,NSP6_G107del,NSP3_A890D,Spike_D1118H,NSP6_F108del,NS8_Y73C,N_G204P,Spike_V70del,NSP12_P323L,Spike_D614G,N_D3L,Spike_S982A,N_S235F)
718	hCoV-19/env/Austria/CeMM2212/2020	EPI_ISL_853750	2020-12-17	Europe / Austria / Carinthia	Environment	Sewage treatment plant for Klagenfurt, Ebenthal, Maria Saal, Moosburg, Schiefling, Keutschach, K√∂ttmannsdorf, Krumpendorf, Maria Rain, Maria W√∂rth, P√∂rtschach und Techelsberg		unknown	unknown	unknown		Original	Sewage		B.1.1.7	GRY	(Spike_H69del,NS8_Q27stop,NSP3_T183I,Spike_T716I,NS8_K68stop,NSP6_S106del,N_R203K,Spike_A570D,Spike_N501Y,NSP3_I1412T,NS8_R52I,Spike_P681H,Spike_Y144del,NSP6_G107del,NSP3_A890D,Spike_D1118H,NSP6_F108del,NS8_Y73C,N_G204P,Spike_V70del,NSP12_P323L,Spike_D614G,N_D3L,Spike_S982A,N_S235F)
719	hCoV-19/env/Austria/CeMM2019/2020	EPI_ISL_853752	2020-11-02	Europe / Austria / Vienna	Environment			unknown	unknown	unknown		Original	Sewage		B.1.1.7	GRY	(Spike_H69del,NS8_Q27stop,NSP3_T183I,NS8_K68stop,NS8_Q18stop,NSP6_S106del,N_R203K,Spike_A570D,E_V62F,Spike_N501Y,Spike_T716V,NSP3_I1412T,NS8_R52I,Spike_P681H,Spike_Y144del,NSP6_G107del,NSP3_A890D,Spike_D1118H,NSP6_F108del,NS8_Y73C,N_G204P,Spike_V70del,NSP12_P323L,Spike_D614G,N_D3L,Spike_S982A,N_S235F)
720	hCoV-19/env/Austria/CeMM1442/2020	EPI_ISL_853755	2020-10-18	Europe / Austria / Salzburg	Environment	Sewage treatment plant for Salzburg, Anif, Anthering, Bergheim, Elixhausen, Elsbethen, Eugendorf, Gr√∂dig, Hallwang, Koppl, Puch bei Hallein, Wals-Siezenheim		unknown	unknown	unknown		Original	Sewage		B.1.1.7	GRY	(Spike_H69del,NS8_Q27stop,NSP3_T183I,NSP3_A890D,Spike_T716I,NS8_K68stop,N_R203K,Spike_A570D,Spike_D1118H,NS8_Y73C,N_G204R,N_D3E,Spike_V70del,Spike_N501Y,NSP3_I1412T,NS8_R52I,NSP12_P323L,Spike_P681H,Spike_D614G,Spike_Y144del,Spike_S982A,N_S235F)
721	hCoV-19/env/Austria/CeMM2214/2020	EPI_ISL_853756	2020-12-16	Europe / Austria / Styria	Environment	Sewage treatment plant for Stadl-Predlitz, Moosburg, Steindorf am Ossiacher See, Steuerberg, Feldkirchen in K√§rnten, Gnesau, Himmelberg, Reichenau, St. Urban		unknown	unknown	unknown		Original	Sewage		B.1.1.7	GRY	(Spike_H69del,NS8_Q27stop,NSP3_T183I,Spike_T716I,NS8_K68stop,NSP6_S106del,N_R203K,Spike_A570D,Spike_N501Y,NSP3_I1412T,NS8_R52I,Spike_P681H,Spike_Y144del,NSP6_G107del,NSP3_A890D,Spike_D1118H,NSP6_F108del,NS8_Y73C,N_G204P,Spike_V70del,NSP12_P323L,Spike_D614G,N_D3L,Spike_S982A,N_S235F)
722	hCoV-19/env/Austria/CeMM2228/2021	EPI_ISL_853760	2021-01-03	Europe / Austria / Salzburg	Environment	Sewage treatment plant for Golling an der Salzach, Kuchl, Sankt Koloman, Scheffau am Tennengebirge		unknown	unknown	unknown		Original	Sewage		B.1.1.7	GRY	(Spike_H69del,NS8_Q27stop,NSP3_T183I,Spike_T716I,NSP6_S106del,N_R203K,Spike_A570D,NSP3_M1436I,Spike_N501Y,NSP3_I1412T,NS8_R52I,Spike_P681H,Spike_Y144del,NSP6_G107del,NSP3_A890D,Spike_D1118H,NSP6_F108del,NS8_Y73C,N_G204R,Spike_V70del,NSP12_P323L,Spike_D614G,Spike_A263T,N_D3L,Spike_S982A,N_S235F)
723	hCoV-19/env/Austria/CeMM1456/2020	EPI_ISL_853761	2020-10-19	Europe / Austria / Carinthia	Environment	Sewage treatment plant for Villach		unknown	unknown	unknown		Original	Sewage		B.1.1.7	GRY	(Spike_H69del,NS8_Q27stop,NSP3_T183I,Spike_T240I,Spike_T716I,NS8_K68stop,NSP6_S106del,N_R203K,Spike_A570D,Spike_N501Y,NSP3_I1412T,NS8_R52I,Spike_P681H,Spike_Y144del,NSP6_G107del,NSP3_A890D,Spike_D1118H,NSP6_F108del,NS8_Y73C,N_G204P,Spike_V70del,NSP12_P323L,Spike_D614G,N_D3L,Spike_S982A,N_S235F)
724	hCoV-19/env/Austria/CeMM2020/2020	EPI_ISL_853762	2020-11-08	Europe / Austria / Vienna	Environment			unknown	unknown	unknown		Original	Sewage		B.1.1.7	GRY	(Spike_H69del,NS8_Q27stop,NSP3_T183I,N_T393I,Spike_T716I,NS8_K68stop,NSP6_S106del,N_R203K,Spike_A570D,Spike_N501Y,NS8_R52I,Spike_P681H,Spike_Y144del,NSP6_G107del,NSP3_A890D,Spike_D1118H,NSP6_F108del,NS8_Y73C,Spike_V70del,NSP12_P323L,Spike_D614G,N_D3L,Spike_S982A,N_S235F)
725	hCoV-19/env/Austria/CeMM2220/2020	EPI_ISL_853763	2020-12-18	Europe / Austria / Salzburg	Environment	Sewage treatment plant for Bischofshofen, Goldegg, Kleinarl, Pfarrwerfen, Sankt Johann im Pongau, Sankt Veit im Pongau, Schwarzach im Pongau, Wagrain, Werfenweng		unknown	unknown	unknown		Original	Sewage		B.1.1.7	GRY	(Spike_H69del,NS8_Q27stop,NSP3_T183I,Spike_T716I,NSP6_S106del,N_R203K,Spike_A570D,Spike_N501Y,NSP3_I1412T,NS8_R52I,Spike_P681H,Spike_Y144del,NSP6_G107del,NSP3_A890D,Spike_D1118H,NSP6_F108del,NS8_Y73C,N_G204R,Spike_V70del,NSP12_P323L,Spike_D614G,N_D3L,Spike_S982A,N_S235F)
726	hCoV-19/env/Austria/CeMM2223/2020	EPI_ISL_853765	2020-12-15	Europe / Austria / Salzburg	Environment	Sewage treatment plant for Altenmarkt im Pongau, Flachau, Radstadt, Untertauern, Tweng		unknown	unknown	unknown		Original	Sewage		B.1.1.7	GRY	(Spike_H69del,NS8_Q27stop,NSP3_T183I,Spike_T716I,NS8_K68stop,NSP6_S106del,N_R203K,Spike_A570D,Spike_N501Y,NSP3_I1412T,NS8_R52I,Spike_P681H,Spike_Y144del,NSP6_G107del,NSP3_A890D,Spike_D1118H,NSP6_F108del,NS8_Y73C,N_G204P,Spike_V70del,NSP12_P323L,Spike_D614G,N_D3L,Spike_S982A,N_S235F)
727	hCoV-19/env/Austria/CeMM1954/2020	EPI_ISL_853767	2020-11-18	Europe / Austria / Salzburg	Environment	Sewage treatment plant for Salzburg, Anif, Anthering, Bergheim, Elixhausen, Elsbethen, Eugendorf, Gr√∂dig, Hallwang, Koppl, Puch bei Hallein, Wals-Siezenheim		unknown	unknown	unknown		Original	Sewage		B.1.1.7	G	(Spike_H69del,NS8_Q27stop,NSP3_T183I,NSP3_A890D,NSP6_G107del,Spike_T716I,NS8_K68stop,NSP6_S106del,Spike_D1118H,NSP6_F108del,NS8_Y73C,Spike_V70del,Spike_N501Y,NSP3_I1412T,NS8_R52I,Spike_P681H,Spike_D614G,Spike_Y144del,Spike_S982A,N_S235F)
728	hCoV-19/env/Austria/CeMM1462/2020	EPI_ISL_853783	2020-10-16	Europe / Austria / Salzburg	Environment	Sewage treatment plant for Salzburg, Anif, Anthering, Bergheim, Elixhausen, Elsbethen, Eugendorf, Gr√∂dig, Hallwang, Koppl, Puch bei Hallein, Wals-Siezenheim		unknown	unknown	unknown		Original	Sewage		B.1.1.7	GRY	(Spike_H69del,NS8_Q27stop,NSP3_T183I,Spike_T716I,NSP6_S106del,N_R203K,Spike_A570D,Spike_N501Y,NSP3_I1412T,NS8_R52I,Spike_P681H,Spike_Y144del,NSP6_G107del,NSP3_A890D,Spike_D1118H,NSP6_F108del,NS8_Y73C,N_G204R,Spike_V70del,NSP12_P323L,Spike_D614G,NSP3_S1813F,N_D3L,Spike_S982A,N_A156S,N_S235F)
729	hCoV-19/env/Austria/CeMM1399/2020	EPI_ISL_853785	2020-08-31	Europe / Austria / Carinthia	Environment	Sewage treatment plant for Wernberg, Velden, St. Jakob im Rosental, Rosegg		unknown	unknown	unknown		Original	Sewage		B.1.1.7	GRY	(Spike_H69del,NS8_Q27stop,NSP3_T183I,Spike_T716I,NSP6_S106del,N_R203K,Spike_A570D,Spike_N501Y,NS8_R52I,Spike_P681H,Spike_Y144del,NSP6_G107del,NSP3_A890D,Spike_D1118H,NSP6_F108del,NS8_Y73C,N_G204R,Spike_V70del,NSP12_P323L,Spike_D614G,N_D3L,Spike_S982A,N_S235F)
730	hCoV-19/env/Austria/CeMM2231/2020	EPI_ISL_853786	2020-12-16	Europe / Austria / Vorarlberg	Environment	Sewage treatment plant for Bregenz, Kennelbach, Lochau		unknown	unknown	unknown		Original	Sewage		B.1.1.7	GRY	(Spike_H69del,NS8_Q27stop,NSP3_T183I,Spike_T716I,NSP6_S106del,N_R203K,Spike_A570D,Spike_N501Y,NS8_R52I,Spike_P681H,Spike_Y144del,NSP12_S835L,NSP6_G107del,NSP3_A890D,Spike_D1118H,NSP6_F108del,NS8_Y73C,N_G204P,Spike_V70del,NSP12_P323L,NSP12_P834S,Spike_D614G,N_D3L,Spike_S982A,N_S235F)
731	hCoV-19/env/Austria/CeMM2021/2020	EPI_ISL_853787	2020-11-15	Europe / Austria / Vienna	Environment			unknown	unknown	unknown		Original	Sewage		B.1.1.7	GRY	(Spike_H69del,NS8_Q27stop,NSP3_T183I,Spike_T716I,NS8_K68stop,NSP6_S106del,N_R203K,Spike_A570D,Spike_N501Y,NSP3_I1412T,NS8_R52I,Spike_P681H,Spike_Y144del,NSP6_G107del,NSP3_A890D,Spike_D1118H,NSP6_F108del,NS8_Y73C,N_G204P,Spike_V70del,NSP12_P323L,Spike_D614G,N_D3L,Spike_S982A,N_S235F)
732	hCoV-19/env/Liechtenstein/CeMM2216/2020	EPI_ISL_853788	2020-12-23	Europe / Liechtenstein	Environment			unknown	unknown	unknown		Original	Sewage		B.1.1.7	GRY	(Spike_H69del,NS8_Q27stop,NSP3_T183I,Spike_T716I,NS8_K68stop,NSP6_S106del,N_R203K,Spike_A570D,Spike_N501Y,NSP3_I1412T,NS8_R52I,Spike_P681H,Spike_Y144del,NSP6_G107del,NSP3_A890D,NSP15_I107V,Spike_D1118H,NSP6_F108del,NS8_Y73C,N_G204R,Spike_V70del,NSP12_P323L,Spike_D614G,N_D3L,Spike_S982A,N_S235F)
733	hCoV-19/env/Austria/CeMM1978/2020	EPI_ISL_853792	2020-11-17	Europe / Austria / Salzburg	Environment	Sewage treatment plant for Golling an der Salzach, Kuchl, Sankt Koloman, Scheffau am Tennengebirge		unknown	unknown	unknown		Original	Sewage		B.1.1.7	GR	(NSP16_Q218stop,NSP3_T183I,NSP2_A306V,NSP6_G107del,NSP6_S106del,N_R203K,NSP2_A318V,NS3_L53F,Spike_D1118H,NSP2_A419V,NSP6_F108del,NS8_Y73C,NSP2_L400F,N_G204R,NSP12_P323L,N_D3L,N_S235F)
734	hCoV-19/env/Liechtenstein/CeMM2215/2020	EPI_ISL_853796	2020-12-20	Europe / Liechtenstein	Environment			unknown	unknown	unknown		Original	Sewage		B.1.1.7	GRY	(Spike_H69del,NS8_Q27stop,NSP3_T183I,Spike_T716I,NS8_K68stop,NSP6_S106del,N_R203K,Spike_A570D,Spike_N501Y,NSP3_I1412T,NS8_R52I,Spike_P681H,Spike_Y144del,NSP6_G107del,NSP3_A890D,Spike_D1118H,NSP6_F108del,NS8_Y73C,N_G204P,Spike_V70del,NSP12_P323L,Spike_D614G,N_D3L,Spike_S982A,N_S235F)
735	hCoV-19/env/Austria/CeMM1975/2020	EPI_ISL_853802	2020-12-04	Europe / Austria / Salzburg	Environment	Sewage treatment plant for Altenmarkt im Pongau, Flachau, Radstadt, Untertauern, Tweng		unknown	unknown	unknown		Original	Sewage		B.1.1.7	GRY	(Spike_H69del,NS8_Q27stop,Spike_T716I,NS8_K68stop,NSP6_S106del,N_R203K,Spike_A570D,NSP2_K534R,Spike_N501Y,NSP3_I1412T,NS8_R52I,Spike_P681H,Spike_Y144del,NSP14_P327S,NSP6_G107del,NSP3_A890D,Spike_D1118H,NSP6_F108del,NS8_Y73C,N_G204P,Spike_V70del,NSP12_P323L,Spike_D614G,N_D3L,Spike_S982A,N_S235F)
736	hCoV-19/env/Austria/CeMM2227/2020	EPI_ISL_853806	2020-12-24	Europe / Austria / Salzburg	Environment	Sewage treatment plant for Golling an der Salzach, Kuchl, Sankt Koloman, Scheffau am Tennengebirge		unknown	unknown	unknown		Original	Sewage		B.1.1.7	GR	(NS8_Q27stop,NSP6_G107del,Spike_T716I,NS8_K68stop,NSP6_S106del,N_R203K,Spike_A570D,NSP6_F108del,NS8_Y73C,N_G204P,Spike_N501Y,NS8_R52I,Spike_P681H,Spike_D614G,N_D3L,N_S235F)
737	hCoV-19/env/Austria/CeMM1963/2020	EPI_ISL_853814	2020-12-02	Europe / Austria / Carinthia	Environment	Sewage treatment plant for Hohenems, Altach, G√∂tzis, Koblach, M√§der		unknown	unknown	unknown		Original	Sewage		B.1.1.7	GR	(NS8_Q27stop,NSP3_T183I,NSP3_A890D,NSP6_G107del,Spike_T716I,NS8_K68stop,NSP6_S106del,N_R203K,Spike_A570D,Spike_D1118H,NSP6_F108del,NS8_Y73C,N_G204P,Spike_N501Y,NS8_R52I,NSP12_P323L,NSP12_P868S,Spike_P681H,Spike_D614G,N_D3L,Spike_S982A,N_S235F)
738	hCoV-19/env/Austria/CeMM2018/2020	EPI_ISL_853816	2020-10-25	Europe / Austria / Vienna	Environment			unknown	unknown	unknown		Original	Sewage		B.1.1.7	GRY	(Spike_H69del,NS8_Q27stop,NSP3_T183I,NSP3_A890D,NSP6_G107del,NS8_K68stop,NSP6_S106del,N_R203K,Spike_A570D,NSP6_F108del,NS8_Y73C,Spike_V70del,Spike_N501Y,NSP3_I1412T,NS8_R52I,NSP12_P323L,Spike_D614G,Spike_Y144del,N_D3L,N_S235F)
739	hCoV-19/env/Austria/CeMM1953/2020	EPI_ISL_853929	2020-11-06	Europe / Austria / Salzburg	Environment	Sewage treatment plant for Salzburg, Anif, Anthering, Bergheim, Elixhausen, Elsbethen, Eugendorf, Gr√∂dig, Hallwang, Koppl, Puch bei Hallein, Wals-Siezenheim		unknown	unknown	unknown		Original	Sewage		B.1.1.7	GRY	(Spike_H69del,NS8_Q27stop,NSP3_T183I,Spike_T716I,NS8_K68stop,NSP6_S106del,N_R203K,Spike_A570D,Spike_N501Y,NSP3_I1412T,NS8_R52I,Spike_P681H,Spike_Y144del,NSP6_G107del,NSP3_A890D,Spike_D1118H,NSP6_F108del,NS8_Y73C,N_G204P,Spike_V70del,NSP12_P323L,Spike_D614G,NS3_I63T,N_D3L,Spike_S982A,N_S235F)
740	hCoV-19/env/Austria/CeMM1955/2020	EPI_ISL_853930	2020-11-30	Europe / Austria / Salzburg	Environment	Sewage treatment plant for Salzburg, Anif, Anthering, Bergheim, Elixhausen, Elsbethen, Eugendorf, Gr√∂dig, Hallwang, Koppl, Puch bei Hallein, Wals-Siezenheim		unknown	unknown	unknown		Original	Sewage		B.1.1.7	GRY	(Spike_H69del,NS8_Q27stop,NSP3_T183I,Spike_T716I,NS8_K68stop,NSP6_S106del,N_R203K,Spike_A570D,Spike_N501Y,NSP3_I1412T,NS8_R52I,Spike_P681H,Spike_Y144del,NSP6_G107del,NSP3_A890D,Spike_D1118H,NSP6_F108del,NS8_Y73C,N_G204P,Spike_V70del,NSP12_P323L,Spike_D614G,N_D3L,Spike_S982A,N_S235F)
741	hCoV-19/env/Austria/CeMM1956/2020	EPI_ISL_853931	2020-12-08	Europe / Austria / Salzburg	Environment	Sewage treatment plant for Salzburg, Anif, Anthering, Bergheim, Elixhausen, Elsbethen, Eugendorf, Gr√∂dig, Hallwang, Koppl, Puch bei Hallein, Wals-Siezenheim		unknown	unknown	unknown		Original	Sewage		B.1.1.7	GRY	(Spike_H69del,NS8_Q27stop,NSP3_T183I,Spike_T716I,NS8_K68stop,NSP6_S106del,N_R203K,Spike_A570D,Spike_N501Y,NSP3_I1412T,NS8_R52I,Spike_P681H,Spike_Y144del,NSP6_G107del,NSP3_A890D,Spike_D1118H,NSP6_F108del,NS8_Y73C,N_G204R,Spike_V70del,NSP12_P323L,Spike_D614G,N_D3L,Spike_S982A,N_S235F)
742	hCoV-19/env/Austria/CeMM1957/2020	EPI_ISL_853932	2020-11-04	Europe / Austria / Carinthia	Environment	Sewage treatment plant for Velden am W√∂rther See, Wernberg, St. Jakob im Rosental		unknown	unknown	unknown		Original	Sewage		B.1.1.7	GRY	(Spike_H69del,NS8_Q27stop,NSP3_T183I,Spike_T716I,NS8_K68stop,NSP6_S106del,N_R203K,Spike_A570D,Spike_N501Y,NSP3_I1412T,NS8_R52I,Spike_P681H,Spike_Y144del,NSP6_G107del,NSP3_A890D,Spike_D1118H,NSP6_F108del,NS8_Y73C,N_G204R,Spike_V70del,NSP12_P323L,Spike_D614G,N_D3L,Spike_S982A,N_S235F)
743	hCoV-19/env/Austria/CeMM1958/2020	EPI_ISL_853933	2020-11-18	Europe / Austria / Carinthia	Environment	Sewage treatment plant for Velden am W√∂rther See, Wernberg, St. Jakob im Rosental		unknown	unknown	unknown		Original	Sewage		B.1.1.7	GRY	(Spike_H69del,NS8_Q27stop,NSP3_T183I,NSP6_S106del,N_R203K,Spike_A570D,Spike_N501Y,Spike_T716V,NSP3_I1412T,NS8_R52I,Spike_P681H,Spike_Y144del,NSP3_A890D,NSP6_G107del,Spike_D1118H,NSP6_F108del,NS8_Y73C,N_G204R,Spike_V70del,NSP12_P323L,Spike_D614G,NS3_W193R,N_D3L,Spike_S982A,N_S235F)
744	hCoV-19/env/Austria/CeMM1959/2020	EPI_ISL_853934	2020-12-02	Europe / Austria / Carinthia	Environment	Sewage treatment plant for Velden am W√∂rther See, Wernberg, St. Jakob im Rosental		unknown	unknown	unknown		Original	Sewage		B.1.1.7	GR	(NS8_Q27stop,NSP3_T183I,Spike_T716I,NS8_K68stop,NSP6_S106del,N_R203K,Spike_A570D,Spike_N501Y,NSP3_I1412T,NS8_R52I,Spike_P681H,NSP6_G107del,NSP3_A890D,NSP15_I107V,Spike_D1118H,NSP6_F108del,NS8_Y73C,N_G204R,NSP12_P323L,Spike_D614G,N_D3L,Spike_S982A,N_S235F)
745	hCoV-19/env/Austria/CeMM1960/2020	EPI_ISL_853935	2020-12-13	Europe / Austria / Carinthia	Environment	Sewage treatment plant for Velden am W√∂rther See, Wernberg, St. Jakob im Rosental		unknown	unknown	unknown		Original	Sewage		B.1.1.7	GRY	(Spike_H69del,NS8_Q27stop,NSP3_T183I,Spike_T716I,NS8_K68stop,NSP6_S106del,N_R203K,Spike_A570D,Spike_N501Y,NSP3_I1412T,NS8_R52I,Spike_P681H,Spike_Y144del,NSP6_G107del,NSP3_A890D,Spike_D1118H,NSP6_F108del,NS8_Y73C,N_G204P,Spike_V70del,NSP12_P323L,Spike_D614G,N_D3L,Spike_S982A,N_S235F)
746	hCoV-19/env/Austria/CeMM1961/2020	EPI_ISL_853936	2020-11-01	Europe / Austria / Carinthia	Environment	Sewage treatment plant for Hohenems, Altach, G√∂tzis, Koblach, M√§der		unknown	unknown	unknown		Original	Sewage		B.1.1.7	GRY	(Spike_H69del,NS8_Q27stop,NSP3_T183I,Spike_T716I,NS8_K68stop,NSP6_S106del,N_R203K,Spike_A570D,Spike_N501Y,NSP3_I1412T,NS8_R52I,Spike_P681H,Spike_Y144del,NSP3_T1004I,NSP6_G107del,NSP3_A890D,Spike_D1118H,NSP6_F108del,NS8_Y73C,N_G204P,Spike_V70del,NSP12_P323L,Spike_D614G,N_D3L,Spike_S982A,N_S235F)
747	hCoV-19/env/Austria/CeMM1962/2020	EPI_ISL_853937	2020-11-15	Europe / Austria / Carinthia	Environment	Sewage treatment plant for Hohenems, Altach, G√∂tzis, Koblach, M√§der		unknown	unknown	unknown		Original	Sewage		B.1.1.7	GRY	(Spike_H69del,NS8_Q27stop,NSP3_T183I,Spike_T716I,NS8_K68stop,NSP6_S106del,N_R203K,Spike_A570D,Spike_L5F,Spike_N501Y,NSP3_I1412T,NS8_R52I,Spike_P681H,Spike_Y144del,NSP2_E55G,NSP6_G107del,NSP3_A890D,Spike_D1118H,NSP6_F108del,NS8_Y73C,N_G204R,Spike_V70del,NSP12_P323L,Spike_D614G,N_D3L,Spike_S982A,N_S235F)
748	hCoV-19/env/Austria/CeMM1964/2020	EPI_ISL_853938	2020-11-01	Europe / Austria / Vorarlberg	Environment	Sewage treatment plant for Bregenz, Kennelbach, Lochau		unknown	unknown	unknown		Original	Sewage		B.1.1.7	GR	(NS8_Q27stop,Spike_H245Y,NSP3_T183I,NSP3_A890D,NSP6_G107del,Spike_T716I,NSP6_S106del,N_R203K,Spike_A570D,Spike_D1118H,NSP6_F108del,NS8_Y73C,N_G204R,Spike_N501Y,NS8_R52I,NSP5_K90R,Spike_P681H,Spike_D614G,N_D3L,Spike_S982A,N_S235F)
749	hCoV-19/env/Austria/CeMM1965/2020	EPI_ISL_853939	2020-11-15	Europe / Austria / Vorarlberg	Environment	Sewage treatment plant for Bregenz, Kennelbach, Lochau		unknown	unknown	unknown		Original	Sewage		B.1.1.7	GR	(NSP2_C487R,NS8_Q27stop,NSP3_T183I,NSP3_A890D,NSP6_G107del,Spike_T716I,NS8_K68stop,NSP6_S106del,N_R203K,Spike_A570D,NSP6_F108del,NS8_Y73C,Spike_Y660H,N_G204R,NSP3_I1412T,NS8_R52I,NSP12_P323L,Spike_P681H,Spike_D614G,N_D3L,Spike_S982A,N_S235F)
750	hCoV-19/env/Austria/CeMM1966/2020	EPI_ISL_853940	2020-12-02	Europe / Austria / Vorarlberg	Environment	Sewage treatment plant for Bregenz, Kennelbach, Lochau		unknown	unknown	unknown		Original	Sewage		B.1.1.7	GRY	(NS8_Q27stop,NSP12_C93R,NSP3_T183I,NSP3_A890D,NSP6_G107del,Spike_T716I,NSP6_S106del,N_R203K,Spike_A570D,Spike_D1118H,NSP6_F108del,NS8_Y73C,N_G204R,Spike_N501Y,NS8_R52I,NSP12_P323L,Spike_P681H,Spike_D614G,N_D3L,Spike_S982A,N_S235F)
751	hCoV-19/env/Austria/CeMM1967/2020	EPI_ISL_853941	2020-11-02	Europe / Austria / Carinthia	Environment	Sewage treatment plant for Villach		unknown	unknown	unknown		Original	Sewage		B.1.1.7	GRY	(Spike_H69del,NS8_Q27stop,Spike_T95I,NSP3_T183I,Spike_T716I,NS8_K68stop,NSP6_S106del,N_R203K,Spike_A570D,Spike_N501Y,NSP3_I1412T,NS8_R52I,Spike_P681H,Spike_Y144del,Spike_S98F,Spike_D138H,NSP6_G107del,NSP3_A890D,Spike_D1118H,NSP6_F108del,NS8_Y73C,N_G204R,Spike_V70del,NSP12_P323L,Spike_D614G,N_D3L,Spike_S982A,N_S235F)
752	hCoV-19/env/Austria/CeMM1968/2020	EPI_ISL_853942	2020-11-16	Europe / Austria / Carinthia	Environment	Sewage treatment plant for Villach		unknown	unknown	unknown		Original	Sewage		B.1.1.7	GR	(NS8_Q27stop,NSP6_G107del,NS8_K68stop,NSP6_S106del,N_R203K,Spike_D1118H,NSP6_F108del,NS8_Y73C,N_G204R,NSP3_I1894R,NSP3_I1412T,NS8_R52I,NSP12_P323L,N_D3L,Spike_S982A,N_S235F)
753	hCoV-19/env/Austria/CeMM1969/2020	EPI_ISL_853943	2020-12-03	Europe / Austria / Carinthia	Environment	Sewage treatment plant for Villach		unknown	unknown	unknown		Original	Sewage		B.1.1.7	GR	(NSP10_L138F,NS8_Q27stop,Spike_T716I,NS8_K68stop,NSP6_S106del,N_R203K,Spike_A570D,Spike_N501Y,NSP3_I1412T,NS8_R52I,Spike_P681H,NSP16_T35I,NSP6_G107del,NSP3_A890D,Spike_D1118H,NSP6_F108del,NS8_Y73C,N_G204R,NSP10_K124E,NSP12_P323L,Spike_D614G,N_D3L,Spike_S982A,N_S235F)
754	hCoV-19/env/Austria/CeMM1970/2020	EPI_ISL_853944	2020-11-01	Europe / Austria / Salzburg	Environment	Sewage treatment plant for Kaprun, Zell am See, Maishofen, Piesendorf		unknown	unknown	unknown		Original	Sewage		B.1.1.7	GR	(NSP6_G107del,Spike_T716I,NSP6_S106del,N_R203K,Spike_A570D,Spike_D1118H,NSP6_F108del,NS8_Y73C,N_G204R,NSP12_P323L,Spike_P681H,Spike_D614G,N_D3L,Spike_S982A,N_S235F)
755	hCoV-19/env/Austria/CeMM1971/2020	EPI_ISL_853945	2020-11-19	Europe / Austria / Salzburg	Environment	Sewage treatment plant for Kaprun, Zell am See, Maishofen, Piesendorf		unknown	unknown	unknown		Original	Sewage		B.1.1.7	GR	(NS8_Q27stop,NSP3_T183I,NSP6_G107del,Spike_T716I,NS8_K68stop,NSP6_S106del,N_R203K,Spike_A570D,NSP6_F108del,NS8_Y73C,N_G204R,Spike_V772A,Spike_N501Y,NS8_R52I,NSP12_P323L,Spike_P681H,Spike_D614G,N_D3L,N_S235F)
756	hCoV-19/env/Austria/CeMM1972/2020	EPI_ISL_853946	2020-11-05	Europe / Austria / Salzburg	Environment	Sewage treatment plant for Kaprun, Zell am See, Maishofen, Piesendorf		unknown	unknown	unknown		Original	Sewage		B.1.1.7	GRY	(NS8_Q27stop,NSP6_G107del,NS8_K68stop,NSP6_S106del,N_R203K,Spike_D1118H,NSP6_F108del,NS8_Y73C,N_G204P,NS3_T32del,NSP3_P1403L,NSP3_I1412T,NS8_R52I,NSP12_P323L,Spike_S982A,NS8_P70L,N_S235F)
757	hCoV-19/env/Austria/CeMM1973/2020	EPI_ISL_853947	2020-11-04	Europe / Austria / Salzburg	Environment	Sewage treatment plant for Altenmarkt im Pongau, Flachau, Radstadt, Untertauern, Tweng		unknown	unknown	unknown		Original	Sewage		B.1.1.7	GRY	(NS8_Q27stop,NSP6_G107del,Spike_T716I,NS8_K68stop,NSP6_S106del,N_R203K,Spike_A570D,NSP6_F108del,NS8_Y73C,N_G204R,Spike_N501Y,NSP3_I1412T,NS8_R52I,Spike_P681H,Spike_D614G,N_D3L,NSP3_S1424F,Spike_S982A,N_S235F)
758	hCoV-19/env/Austria/CeMM1974/2020	EPI_ISL_853948	2020-11-20	Europe / Austria / Salzburg	Environment	Sewage treatment plant for Altenmarkt im Pongau, Flachau, Radstadt, Untertauern, Tweng		unknown	unknown	unknown		Original	Sewage		B.1.1.7	GR	(NSP1_F143del,NS8_Q27stop,NSP1_K141del,NSP3_A890D,NSP6_G107del,Spike_T716I,NS8_K68stop,NSP6_S106del,N_R203K,Spike_A570D,NSP1_S142del,NSP6_F108del,NS8_Y73C,N_G204R,Spike_N501Y,NSP3_I1412T,NS8_R52I,NSP12_P323L,Spike_P681H,Spike_D614G,N_D3L,N_S235F)
759	hCoV-19/env/Austria/CeMM1976/2020	EPI_ISL_853949	2020-11-15	Europe / Austria / Vorarlberg	Environment	Sewage treatment plant for Bildstein, Fu√üach, Gai√üau, Hard, H√∂chst, Lauterach, Wolfurt, Lustenau		unknown	unknown	unknown		Original	Sewage		B.1.1.7	GR	(NS8_Q27stop,NSP3_T183I,NSP3_A890D,NSP6_G107del,NS8_K68stop,NSP6_S106del,N_R203K,Spike_A570D,NSP6_F108del,NS8_Y73C,N_G204P,Spike_N501Y,NSP3_I1412T,Spike_L242V,NS8_R52I,Spike_D614G,N_D3L,N_S235F)
760	hCoV-19/env/Austria/CeMM1977/2020	EPI_ISL_853950	2020-12-06	Europe / Austria / Vorarlberg	Environment	Sewage treatment plant for Bildstein, Fu√üach, Gai√üau, Hard, H√∂chst, Lauterach, Wolfurt, Lustenau		unknown	unknown	unknown		Original	Sewage		B.1.1.7	GRY	(NS8_Q27stop,NSP3_A890D,Spike_T716I,N_R203K,NSP5_T21I,Spike_A570D,Spike_D1118H,NS8_Y73C,N_G204R,Spike_N501Y,NSP3_I1412T,NS8_R52I,Spike_P681H,Spike_D614G,N_D3L,Spike_S982A,N_S235F)
761	hCoV-19/env/Austria/CeMM1979/2020	EPI_ISL_853951	2020-12-06	Europe / Austria / Salzburg	Environment	Sewage treatment plant for Golling an der Salzach, Kuchl, Sankt Koloman, Scheffau am Tennengebirge		unknown	unknown	unknown		Original	Sewage		B.1.1.7	GR	(NSP10_T101K,M_L93del,NS8_Q27stop,NSP3_T183I,M_S94del,Spike_T716I,NS8_K68stop,NSP6_S106del,N_R203K,Spike_A570D,M_I97del,M_A98del,Spike_N501Y,M_W92del,NS8_R52I,M_L87del,Spike_P681H,M_F96del,M_S99del,NSP6_G107del,NSP3_A890D,Spike_D1118H,NSP6_F108del,M_Y95del,NS8_Y73C,M_L90del,N_G204R,M_M91del,M_C86del,M_G89del,Spike_D614G,N_D3L,Spike_S982A,M_V88del,N_S235F)
762	hCoV-19/env/Austria/CeMM1980/2020	EPI_ISL_853952	2020-11-15	Europe / Austria / Carinthia	Environment	Sewage treatment plant for Klagenfurt am W√∂rthersee		unknown	unknown	unknown		Original	Sewage		B.1.1.7	G	(Spike_H69del,NS8_Q27stop,NSP3_A890D,NS8_K68stop,Spike_A570D,NS8_Y73C,Spike_V70del,Spike_N501Y,NS8_R52I,NSP12_P323L,Spike_D614G,Spike_Y144del,Spike_S982A,N_S235F)
763	hCoV-19/env/Austria/CeMM1981/2020	EPI_ISL_853953	2020-11-29	Europe / Austria / Carinthia	Environment	Sewage treatment plant for Klagenfurt am W√∂rthersee		unknown	unknown	unknown		Original	Sewage		B.1.1.7	GR	(NS8_Q27stop,NSP6_G107del,Spike_T716I,NS8_K68stop,NSP6_S106del,N_R203K,Spike_D1118H,NSP6_F108del,NS8_Y73C,N_G204R,NS8_R52I,Spike_P681H,Spike_S982A,N_S235F)
764	hCoV-19/env/Austria/CeMM1982/2020	EPI_ISL_853954	2020-12-04	Europe / Austria / Carinthia	Environment	Sewage treatment plant for Klagenfurt am W√∂rthersee		unknown	unknown	unknown		Original	Sewage		B.1.1.7	GRY	(Spike_H69del,NS8_Q27stop,NSP3_T183I,Spike_T716I,NS8_K68stop,NSP6_S106del,N_R203K,Spike_A570D,Spike_N501Y,NSP3_I1412T,NS8_R52I,Spike_P681H,Spike_Y144del,NSP6_G107del,NSP3_A890D,Spike_D1118H,NSP6_F108del,NS8_Y73C,Spike_V70del,NSP12_P323L,Spike_D614G,N_D3L,Spike_S982A,N_S235F)
765	hCoV-19/env/Austria/CeMM2213/2020	EPI_ISL_853955	2020-12-07	Europe / Austria / Styria	Environment	Sewage treatment plant for Stadl-Predlitz, Moosburg, Steindorf am Ossiacher See, Steuerberg, Feldkirchen in K√§rnten, Gnesau, Himmelberg, Reichenau, St. Urban		unknown	unknown	unknown		Original	Sewage		B.1.1.7	GRY	(Spike_H69del,NS8_Q27stop,NSP3_T183I,Spike_T716I,NS8_K68stop,NSP6_S106del,N_R203K,Spike_A570D,Spike_N501Y,NSP3_I1412T,NS8_R52I,Spike_P681H,Spike_Y144del,NSP6_G107del,NSP3_A890D,Spike_D1118H,NSP6_F108del,NS8_Y73C,N_G204R,Spike_V70del,NSP12_P323L,Spike_D614G,N_D3L,Spike_S982A,N_S235F)
766	hCoV-19/env/Liechtenstein/CeMM2217/2020	EPI_ISL_853956	2020-12-27	Europe / Liechtenstein	Environment			unknown	unknown	unknown		Original	Sewage		B.1.1.7	GR	(NS8_Q27stop,NS8_K68stop,N_R203K,Spike_D1118H,NS8_Y73C,N_G204P,NS3_T151I,NSP3_I1412T,NS7b_S5L,NS8_R52I,N_D3L,Spike_S982A,N_S235F)
767	hCoV-19/env/Austria/CeMM1461/2020	EPI_ISL_854220	2020-10-14	Europe / Austria / Salzburg	Environment	Sewage treatment plant for Salzburg, Anif, Anthering, Bergheim, Elixhausen, Elsbethen, Eugendorf, Gr√∂dig, Hallwang, Koppl, Puch bei Hallein, Wals-Siezenheim		unknown	unknown	unknown		Original	Sewage		B.1.1.7	GR	(NS8_Q27stop,NSP3_A890D,NSP6_G107del,NS8_K68stop,NSP6_S106del,N_R203K,NSP3_R1297I,NSP6_F108del,NS8_Y73C,N_G204R,NS8_R52I,N_D3L,Spike_S982A,N_S235F)
768	hCoV-19/env/Austria/CeMM1450/2020	EPI_ISL_854221	2020-10-15	Europe / Austria / Salzburg	Environment	Sewage treatment plant for Kaprun, Zell am See, Maishofen, Piesendorf		unknown	unknown	unknown		Original	Sewage		B.1.1.7	GRY	(Spike_H69del,NS8_Q27stop,NSP3_T183I,NS8_K68stop,N_R203K,Spike_D1118H,NS8_Y73C,N_G204P,Spike_V70del,Spike_N501Y,NSP3_I1412T,NS8_R52I,NSP12_P323L,Spike_D614G,Spike_Y144del,N_S235F)
769	hCoV-19/env/Austria/CeMM1463/2020	EPI_ISL_854222	2020-10-21	Europe / Austria / Salzburg	Environment	Sewage treatment plant for Salzburg, Anif, Anthering, Bergheim, Elixhausen, Elsbethen, Eugendorf, Gr√∂dig, Hallwang, Koppl, Puch bei Hallein, Wals-Siezenheim		unknown	unknown	unknown		Original	Sewage		B.1.1.7	GRY	(Spike_H69del,NS8_Q27stop,NSP3_T183I,Spike_T716I,NS8_K68stop,NSP6_S106del,N_R203K,Spike_A570D,Spike_N501Y,NSP3_I1412T,NS8_R52I,Spike_P681H,Spike_Y144del,NSP6_G107del,NSP3_A890D,Spike_D1118H,NSP6_F108del,NS8_Y73C,N_G204R,Spike_V70del,NSP12_P323L,Spike_D614G,N_D3L,Spike_S982A,N_S235F)
770	hCoV-19/env/Austria/CeMM1470/2020	EPI_ISL_854224	2020-10-24	Europe / Austria / Carinthia	Environment	Sewage treatment plant for Velden am W√∂rther See, Wernberg, St. Jakob im Rosental		unknown	unknown	unknown		Original	Sewage		B.1.1.7	GRY	(NS8_Q27stop,M_A2P,NSP3_A890D,Spike_T716I,NS8_K68stop,N_R203K,Spike_D1118H,NS8_Y73C,N_G204P,NS8_R52I,NSP12_P323L,Spike_P681H,N_D3L,Spike_S982A,NSP9_R10stop,N_S235F)
771	hCoV-19/env/Austria/CeMM1444/2020	EPI_ISL_854225	2020-10-19	Europe / Austria / Carinthia	Environment	Sewage treatment plant for Velden am W√∂rther See, Wernberg, St. Jakob im Rosental		unknown	unknown	unknown		Original	Sewage		B.1.1.7	GR	(NS8_Q27stop,NSP3_T183I,Spike_T716I,NSP6_S106del,N_R203K,Spike_A570D,Spike_N501Y,NSP3_I1412T,NS8_R52I,NSP3_N1116D,Spike_P681H,NSP3_T1036I,NSP12_D140G,NSP6_G107del,Spike_D1118H,NSP6_F108del,NS8_Y73C,N_G204R,N_D3E,NSP12_P323L,Spike_D614G,Spike_S982A,N_S235F)
772	hCoV-19/env/Austria/CeMM2221/2020	EPI_ISL_854226	2020-12-27	Europe / Austria / Salzburg	Environment	Sewage treatment plant for Bischofshofen, Goldegg, Kleinarl, Pfarrwerfen, Sankt Johann im Pongau, Sankt Veit im Pongau, Schwarzach im Pongau, Wagrain, Werfenweng		unknown	unknown	unknown		Original	Sewage		B.1.160	GH	(N_M234I,NSP4_M324I,NSP12_A185S,NS3_Q57H,NSP12_A526V,NSP13_E261D,NSP12_P323L,Spike_D614G,N_A376T,NSP12_V776L,NSP13_K218R)
773	hCoV-19/env/Austria/CeMM1290/2020	EPI_ISL_854229	2020-08-24	Europe / Austria / Tyrol	Environment	Sewage treatment plant for Stubaital		unknown	unknown	unknown		Original	Sewage		B.1.1.7	GRY	(Spike_H69del,NS8_Q27stop,NSP3_T183I,NS8_K68stop,NSP6_S106del,N_R203K,Spike_A570D,Spike_N501Y,Spike_T716V,NSP3_I1412T,NS8_R52I,Spike_P681H,Spike_Y144del,NSP6_G107del,NSP3_A890D,Spike_D1118H,NSP6_F108del,NS8_Y73C,N_G204P,Spike_V70del,NSP12_P323L,Spike_D614G,N_D3L,Spike_S982A,N_S235F)
774	hCoV-19/env/Austria/CeMM1468/2020	EPI_ISL_854230	2020-10-03	Europe / Austria / Carinthia	Environment	Sewage treatment plant for Velden am W√∂rther See, Wernberg, St. Jakob im Rosental		unknown	unknown	unknown		Original	Sewage		B.1.1.7	GR	(NS8_Q27stop,NSP3_A890D,NSP6_G107del,NS8_K68stop,NSP6_S106del,N_R203K,Spike_A570D,Spike_D1118H,NSP6_F108del,NSP13_L581F,NS8_Y73C,N_G204P,Spike_T716V,NSP3_I1412T,NS8_R52I,Spike_P681H,Spike_D614G,N_D3L,Spike_S982A,N_S235F)
775	hCoV-19/env/Austria/CeMM1445/2020	EPI_ISL_854232	2020-09-21	Europe / Austria / Salzburg	Environment	Sewage treatment plant for Bischofshofen, Goldegg, Kleinarl, Pfarrwerfen, Sankt Johann im Pongau, Sankt Veit im Pongau, Schwarzach im Pongau, Wagrain, Werfenweng		unknown	unknown	unknown		Original	Sewage		B.1.1.7	GR	(NS8_Q27stop,NSP3_T183I,NSP6_G107del,NS8_K68stop,NSP6_S106del,NSP8_N108del,N_R203K,E_V49L,Spike_D1118H,NS3_W131C,NSP6_F108del,NS8_Y73C,N_G204P,NS8_R52I,Spike_S982A,N_S235F)
776	hCoV-19/env/Austria/CeMM2017/2020	EPI_ISL_854233	2020-10-18	Europe / Austria / Vienna	Environment			unknown	unknown	unknown		Original	Sewage		B.1.1.7	GRY	(Spike_H69del,NS8_Q27stop,Spike_T716I,NS8_K68stop,NSP6_S106del,N_R203K,Spike_A570D,Spike_N501Y,NSP3_I1412T,NS8_R52I,Spike_P681H,Spike_Y144del,NSP6_G107del,NSP3_A890D,Spike_D1118H,NSP6_F108del,NS8_Y73C,N_G204P,Spike_V70del,NSP12_P323L,Spike_D614G,N_D3L,Spike_S982A,N_S235F)
777	hCoV-19/env/Austria/CeMM1457/2020	EPI_ISL_854234	2020-09-27	Europe / Austria / Salzburg	Environment	Sewage treatment plant for Salzburg, Anif, Anthering, Bergheim, Elixhausen, Elsbethen, Eugendorf, Gr√∂dig, Hallwang, Koppl, Puch bei Hallein, Wals-Siezenheim		unknown	unknown	unknown		Original	Sewage		B.1.1.372	G	(NSP5_G15S,Spike_T716I,N_G204R,NSP9_M101I,Spike_D614G)
778	hCoV-19/env/Austria/CeMM1459/2020	EPI_ISL_854236	2020-10-07	Europe / Austria / Salzburg	Environment	Sewage treatment plant for Salzburg, Anif, Anthering, Bergheim, Elixhausen, Elsbethen, Eugendorf, Gr√∂dig, Hallwang, Koppl, Puch bei Hallein, Wals-Siezenheim		unknown	unknown	unknown		Original	Sewage		B.1.160	G	(Spike_K417N,NSP2_T85I,Spike_N501Y,NSP12_P323L,Spike_D614G)
779	hCoV-19/env/Austria/CeMM1283/2020	EPI_ISL_854237	2020-07-23	Europe / Austria / Tyrol	Environment	Sewage treatment plant for Innsbruck		unknown	unknown	unknown		Original	Sewage		B.1.1.7	GRY	(Spike_H69del,NS8_Q27stop,NSP3_T183I,NSP3_A890D,NSP6_G107del,NSP6_S106del,N_R203K,Spike_A570D,NSP6_F108del,NS8_Y73C,N_G204P,Spike_V70del,Spike_N501Y,NSP13_P283S,NS8_R52I,NSP12_P323L,NSP2_R218C,Spike_D614G,Spike_Y144del,N_D3L,N_S235F)
780	hCoV-19/env/Austria/CeMM1453/2020	EPI_ISL_854238	2020-09-19	Europe / Austria / Vorarlberg	Environment	Sewage treatment plant for Hohenems, Altach, G√∂tzis, Koblach, M√§der		unknown	unknown	unknown		Original	Sewage		B.1.1.7	GRY	(Spike_H69del,NS8_Q27stop,NSP3_T183I,Spike_T716I,NSP6_S106del,N_R203K,Spike_A570D,Spike_N501Y,NS8_R52I,Spike_P681H,Spike_Y144del,NSP6_G107del,NSP3_A890D,Spike_D1118H,NSP6_F108del,NS8_Y73C,N_G204R,Spike_V70del,NSP12_P323L,Spike_D614G,N_D3L,Spike_S982A,N_S235F)
781	hCoV-19/env/Austria/CeMM1464/2020	EPI_ISL_854240	2020-10-23	Europe / Austria / Salzburg	Environment	Sewage treatment plant for Salzburg, Anif, Anthering, Bergheim, Elixhausen, Elsbethen, Eugendorf, Gr√∂dig, Hallwang, Koppl, Puch bei Hallein, Wals-Siezenheim		unknown	unknown	unknown		Original	Sewage		B.1.1.7	GR	(NS8_Q27stop,NSP6_N40M,NSP6_S106del,N_R203K,NSP4_H313Y,M_H125Y,NS8_R52I,Spike_S884F,NSP6_E39K,NSP12_P227L,NSP16_Q218stop,NSP6_G107del,NSP6_A41P,Spike_D1118H,NSP6_F108del,Spike_L1203F,NS3_Q57H,NS8_Y73C,N_G204R,NSP6_Y38M,NSP6_L37C,NSP12_P323L,N_D3L,NSP16_T172I,Spike_S982A,N_S235F)
782	hCoV-19/env/Morocco/SW4/2020	EPI_ISL_933715	2020-09-14	Africa / Morocco / Rabat	Environment			NA	NA	NA		Original	Wastewater		B.1.1.7	GRY	(Spike_H69del,NS8_Q27stop,NSP3_T183I,Spike_T716I,NSP6_S106del,N_R203K,Spike_A570D,Spike_N501Y,NSP3_I1412T,NS8_R52I,Spike_P681H,Spike_Y144del,NSP6_G107del,NSP3_A890D,Spike_D1118H,NSP6_F108del,NS8_Y73C,N_G204R,Spike_V70del,NSP12_P323L,Spike_D614G,N_D3L,Spike_S982A,N_S235F)
783	hCoV-19/env/Morocco/SW5/2020	EPI_ISL_933719	2020-09-14	Africa / Morocco / Rabat	Environment			NA	NA	NA		Original	Wastewater		B.1.1.7	GRY	(Spike_H69del,NS8_Q27stop,NSP3_T183I,Spike_T716I,NS8_K68stop,NSP6_S106del,N_R203K,Spike_A570D,Spike_N501Y,NSP3_I1412T,NS8_R52I,Spike_P681H,Spike_Y144del,NSP6_G107del,NSP3_A890D,Spike_D1118H,NSP6_F108del,NS8_Y73C,N_G204R,Spike_V70del,NSP12_P323L,Spike_D614G,N_D3L,Spike_S982A,N_S235F)
784	hCoV-19/env/Austria/CeMM2655/2021	EPI_ISL_934589	2021-01-11	Europe / Austria / Tyrol	Environment	Going		unknown	unknown	unknown		Original	Sewage		B.1	GR	(Spike_H69del,NSP3_A890D,NSP6_G107del,NSP6_S106del,Spike_E484K,N_R203K,NSP6_F108del,N_G204R,Spike_V70del,NSP12_P323L,Spike_D614G,Spike_Y144del,NSP14_G333A)
785	hCoV-19/env/Austria/CeMM2657/2021	EPI_ISL_934590	2021-01-11	Europe / Austria / Tyrol	Environment	S√∂ll		unknown	unknown	unknown		Original	Sewage		B.1.1.7	GRY	(Spike_H69del,NS8_Q27stop,NSP3_T183I,Spike_T716I,NSP6_S106del,N_R203K,Spike_A570D,Spike_N501Y,NSP3_I1412T,NS8_R52I,Spike_P681H,Spike_Y144del,NSP6_G107del,NSP3_A890D,Spike_D1118H,NSP6_F108del,NS8_Y73C,N_G204R,Spike_V70del,NSP12_P323L,Spike_D614G,N_D3L,Spike_S982A,N_S235F)
786	hCoV-19/env/Austria/CeMM2658/2021	EPI_ISL_934591	2021-01-11	Europe / Austria / Tyrol	Environment	Fieberbrunn		unknown	unknown	unknown		Original	Sewage		B.1.1.7	GRY	(Spike_H69del,NS8_Q27stop,NSP3_T183I,Spike_T716I,NS8_K68stop,NSP6_S106del,N_R203K,Spike_A570D,Spike_N501Y,NS8_R52I,Spike_Y144del,NSP6_G107del,Spike_F65L,Spike_D1118H,NSP6_F108del,NS8_Y73C,N_G204R,Spike_V70del,NSP12_P323L,Spike_D614G,N_D3L,Spike_S982A,N_S235F)
787	hCoV-19/env/Austria/CeMM2663/2021	EPI_ISL_934592	2021-01-11	Europe / Austria / Tyrol	Environment	Kirchbichl		unknown	unknown	unknown		Original	Sewage		B.1.1	GR	(Spike_H69del,NS8_Q27stop,N_R203K,NS8_Y73C,N_G204R,N_D3E,Spike_V70del,NS8_R52I,NSP12_P323L,Spike_D614G,N_S235F)
788	hCoV-19/env/Austria/CeMM3049/2020	EPI_ISL_934633	2020-12-20	Europe / Austria / Vorarlberg	Environment	Bregenz-ATTP_8-Bregenz		unknown	unknown	unknown		Original	Wastewater		B.1.1	GRY	(Spike_H69del,NSP3_T183I,NSP3_A890D,NSP6_G107del,NSP6_S106del,N_R203K,NSP6_F108del,NSP4_T495I,N_G204R,Spike_V70del,Spike_N501Y,NS3_L53I,NSP3_I1412T,NSP12_P323L,Spike_D614G,Spike_Y144del,NSP6_L37F,N_S235F)
789	hCoV-19/env/Austria/CeMM3050/2021	EPI_ISL_934634	2021-01-06	Europe / Austria / Vorarlberg	Environment	Bregenz-ATTP_8-Bregenz		unknown	unknown	unknown		Original	Wastewater		B.1.1.7	GR	(Spike_T1238I,NS8_Q27stop,NSP3_A890D,NS8_K68stop,NSP12_A199S,N_R203K,Spike_D1118H,NS8_Y73C,N_G204R,NS8_R52I,NSP12_P323L,E_A41S,N_D3L,Spike_S982A,N_S235F)
790	hCoV-19/env/Austria/CeMM3051/2021	EPI_ISL_934635	2021-01-10	Europe / Austria / Vorarlberg	Environment	Bregenz-ATTP_8-Bregenz		unknown	unknown	unknown		Original	Wastewater		B.1.1.7	GRY	(Spike_H69del,NS8_Q27stop,NSP3_T183I,Spike_T716I,NSP6_S106del,N_R203K,Spike_A570D,Spike_N501Y,NS8_R52I,Spike_P681H,Spike_Y144del,NSP6_G107del,NSP3_H1307Y,Spike_D1118H,NSP6_F108del,NS8_Y73C,N_G204R,Spike_V70del,NSP12_P323L,Spike_D614G,N_D3L,Spike_S982A,N_S235F)
791	hCoV-19/env/Austria/CeMM3052/2020	EPI_ISL_934636	2020-12-20	Europe / Austria / Vorarlberg	Environment	Dornbirn-ATTP_8-Dornbirn		unknown	unknown	unknown		Original	Wastewater		B.1.1.7	GRY	(Spike_H69del,NS8_Q27stop,NSP6_G107del,Spike_T716I,NSP6_S106del,N_R203K,Spike_A570D,NSP6_F108del,NS8_Y73C,N_G204R,Spike_V70del,Spike_N501Y,NS8_R52I,NSP12_P323L,Spike_P681H,Spike_D614G,Spike_Y144del,N_D3L,Spike_S982A,Spike_A222V,N_S235F)
792	hCoV-19/env/Austria/CeMM3053/2021	EPI_ISL_934637	2021-01-02	Europe / Austria / Vorarlberg	Environment	Dornbirn-ATTP_8-Dornbirn		unknown	unknown	unknown		Original	Wastewater		B.1.1.7	G	(NS8_Q27stop,NSP3_T183I,NSP3_A890D,NSP6_G107del,Spike_T716I,NS8_K68stop,NSP6_S106del,Spike_A570D,NSP6_F108del,NS8_Y73C,Spike_N501Y,NSP3_I1412T,NS8_R52I,NSP12_P323L,NS3_G172C,Spike_D614G,N_D3L,Spike_S982A,N_S235F)
793	hCoV-19/env/Austria/CeMM3055/2020	EPI_ISL_934638	2020-12-17	Europe / Austria / Vorarlberg	Environment	EMREG_BE_Abwasserverband Region Hohenems-ATTP_8-Hohenems		unknown	unknown	unknown		Original	Wastewater		B.1	G	(NSP12_P323L,Spike_D614G)
794	hCoV-19/env/Austria/CeMM3056/2020	EPI_ISL_934639	2020-12-27	Europe / Austria / Carinthia / Klagenfurt am W√∂rthersee Stadt	Environment	ARA Klagenfurt-ATTP_2-K1931629		unknown	unknown	unknown		Original	Wastewater		B.1	G	(NSP12_P323L,Spike_D614G)
795	hCoV-19/env/Austria/CeMM3057/2020	EPI_ISL_934640	2020-12-31	Europe / Austria / Carinthia / Klagenfurt am W√∂rthersee Stadt	Environment	ARA Klagenfurt-ATTP_2-K1931629		unknown	unknown	unknown		Original	Wastewater		B.1	G	(NSP12_P323L,Spike_D614G)
796	hCoV-19/env/Austria/CeMM3058/2021	EPI_ISL_934641	2021-01-07	Europe / Austria / Carinthia / Klagenfurt am W√∂rthersee Stadt	Environment	ARA Klagenfurt-ATTP_2-K1931629		unknown	unknown	unknown		Original	Wastewater	Wastewater	B.1.1	GR	(NSP3_D218E,N_R203K,N_G204R,Spike_D614G)
797	hCoV-19/env/Austria/CeMM3059/2020	EPI_ISL_934642	2020-12-28	Europe / Austria / Carinthia	Environment	Abwasserverband W√∂rthersee West		unknown	unknown	unknown		Original	Wastewater	Wastewater	B.1.1	GR	(NSP3_D218E,NSP12_L178V,N_R203K,N_G204R,NSP12_P323L,Spike_D614G)
798	hCoV-19/env/Austria/CeMM3060/2021	EPI_ISL_934643	2021-01-02	Europe / Austria / Carinthia	Environment	Abwasserverband W√∂rthersee West		unknown	unknown	unknown		Original	Wastewater	Wastewater	A	G	(NSP3_D218E,Spike_D614G)
799	hCoV-19/env/Austria/CeMM3062/2020	EPI_ISL_934644	2020-12-23	Europe / Austria / Salzburg	Environment	EMREG_BE_Kl√§ranlage Pfarrwerfen		unknown	unknown	unknown		Original	Wastewater	Wastewater	B	O	(NSP2_V447I,NSP2_D268del)
800	hCoV-19/env/Austria/CeMM3064/2021	EPI_ISL_934645	2021-01-10	Europe / Austria / Salzburg	Environment	EMREG_BE_Siggerwiesen_2-ATTP_5-A1699622R154		unknown	unknown	unknown		Original	Wastewater	Wastewater	B.1	O	(NSP12_P323L,Spike_D614G)
801	hCoV-19/env/Austria/CeMM3065/2020	EPI_ISL_934646	2020-12-28	Europe / Austria / Salzburg	Environment	ARA Saalachtal-Saalfelden-ATTP_5-A1836862R161		unknown	unknown	unknown		Original	Wastewater	Wastewater	B.1	G	(NSP12_P323L,Spike_D614G)
802	hCoV-19/env/Austria/CeMM3066/2020	EPI_ISL_934647	2020-12-24	Europe / Austria / Carinthia / Villach-Stadt	Environment	ARA Stadt Villach		unknown	unknown	unknown		Original	Wastewater	Wastewater	B.1	G	(NSP2_R380L,NSP12_P323L,Spike_D614G)
803	hCoV-19/env/Austria/CeMM3067/2021	EPI_ISL_934648	2021-01-10	Europe / Austria / Carinthia / Villach-Stadt	Environment	ARA Stadt Villach		unknown	unknown	unknown		Original	Wastewater	Wastewater	A	O	(Spike_D614G)
804	hCoV-19/env/Austria/CeMM3068/2021	EPI_ISL_934649	2021-01-10	Europe / Austria / Salzburg	Environment	ARA Zeller Becken-ATTP_5-A1844668R161		unknown	unknown	unknown		Original	Wastewater	Wastewater	B.1	O	(NSP3_M102I,NSP2_T85I,Spike_D614G)
805	hCoV-19/env/Austria/CeMM3071/2021	EPI_ISL_934650	2021-01-03	Europe / Austria / Vienna	Environment	EMREG_BE_ebswien hauptkl√§ranlage		unknown	unknown	unknown		Original	Wastewater sample - 24h composite		B.1.1.7	GR	(Spike_H69del,NS8_Q27stop,NSP3_T183I,Spike_T716I,N_R203K,Spike_A570D,Spike_D1118H,NS8_Y73C,N_G204R,Spike_V70del,Spike_N501Y,NS8_R52I,NSP12_P323L,Spike_P681H,Spike_D614G,N_D3L,Spike_S982A,N_S235F)
806	hCoV-19/env/Austria/CeMM3073/2021	EPI_ISL_934651	2021-01-12	Europe / Austria / Lower Austria	Environment	ARA GV Abwasserbeseitigung Raum Bad V√∂slau - ATTP_3-34		unknown	unknown	unknown		Original	Wastewater sample - 24h composite		B.1.177.81	GV	(NS3_S166L,NSP3_A1311V,NSP8_P10S,NS8_V99L,NSP6_Y80C,NSP12_P323L,Spike_D614G,N_A220V,Spike_A222V)
807	hCoV-19/env/Austria/CeMM3121/2021	EPI_ISL_934696	2021-01-11	Europe / Austria / Vienna	Environment	EMREG_BE_ebswien hauptkl√§ranlage		unknown	unknown	unknown		Original	Wastewater sample - 24h composite		B.1.1.7	GR	(NS8_Q27stop,NSP3_A890D,Spike_T716I,NS8_K68stop,N_R203K,Spike_A570D,NS8_Y73C,N_G204P,Spike_N501Y,NS8_R52I,NSP12_P323L,Spike_P681H,Spike_D614G,N_D3L,Spike_S982A,N_S235F)
